# Supplementary material for: A nomogram for predicting cancer-specific survival in patients with locally advanced unresectable esophageal cancer: development and validation study
Source: Front Immunol. 2025 Feb 14;16:1524439. doi: 10.3389/fimmu.2025.1524439 (PMC11868048; doi:10.3389/fimmu.2025.1524439)
Supplement: Supplementary Figure 1 — (A–F) The image shows defining the optimal cutoff values of age and tumor size via X-tile analysis. (A, D) The black dot indicates that optimal cutoff values of age/tumor size have been identified. (B, E) A histogram and (C, F) Kaplan-Meier curve were constructed based on the identified cutoff values. [file DataSheet1.csv]

Sex	Age	Race	Marital	Income.	Tumor.Location	Tumor.size	Histology	Grade	T.stage	N.stage	AJCC.stage	SEER.Summary.Stage	Chemotherapy	Radiotherapy	Deathreason	Status	Cstatus	status	cstatus	Survival.months
Female	75-85	White	Unmarried and others	>70000	Overlapping	<=30	Squamous cell carcinoma	GradeIII-IV	T3	N1	III	Regional	Yes	Yes	Others	Alive	Alive	0	0	15
Female	>85	White	Unmarried and others	>70000	Lower	<=30	Adenocarcinoma	GradeI-II	T2	N0	II	Localized	Yes	Yes	Cancer	Dead	Dead	1	1	1
Female	<=75	White	Married	>70000	Middle	30-76	Squamous cell carcinoma	GradeI-II	T4	N0	IVA	Regional	Yes	Yes	Cancer	Dead	Dead	1	1	11
Male	<=75	White	Married	>70000	Lower	30-76	Adenocarcinoma	GradeI-II	T4	N1	III	Regional	Yes	Yes	Cancer	Dead	Dead	1	1	55
Female	>85	White	Unmarried and others	>70000	Upper	30-76	Squamous cell carcinoma	GradeI-II	T1	N0	I	Localized	Yes	Yes	Cancer	Dead	Dead	1	1	68
Male	75-85	White	Married	>70000	Lower	30-76	Adenocarcinoma	GradeI-II	T3	N1	III	Regional	Yes	Yes	Others	Dead	Alive	1	0	48
Male	75-85	White	Unmarried and others	>70000	Lower	30-76	Adenocarcinoma	GradeIII-IV	T3	N1	III	Regional	No/Unknown	No/Unknown	Cancer	Dead	Dead	1	1	5
Female	75-85	White	Married	>70000	Upper	30-76	Squamous cell carcinoma	GradeIII-IV	T4	N0	IVA	Regional	No/Unknown	Yes	Cancer	Dead	Dead	1	1	9
Male	75-85	White	Unmarried and others	>70000	Lower	30-76	Squamous cell carcinoma	GradeIII-IV	T1	N3	IVA	Regional	Yes	Yes	Cancer	Dead	Dead	1	1	6
Female	75-85	Black	Unmarried and others	>70000	Lower	>76	Adenocarcinoma	GradeIII-IV	T1	N1	II	Regional	Yes	Yes	Others	Dead	Alive	1	0	18
Female	>85	White	Unmarried and others	>70000	Lower	30-76	Adenocarcinoma	GradeIII-IV	T1	N0	I	Localized	No/Unknown	No/Unknown	Cancer	Dead	Dead	1	1	2
Female	<=75	White	Married	>70000	Lower	30-76	Adenocarcinoma	GradeI-II	T3	N0	III	Regional	Yes	Yes	Cancer	Dead	Dead	1	1	4
Male	75-85	White	Married	>70000	Lower	<=30	Adenocarcinoma	GradeI-II	T3	N1	III	Regional	Yes	Yes	Cancer	Dead	Dead	1	1	33
Male	>85	White	Married	>70000	Lower	30-76	Adenocarcinoma	GradeI-II	T3	N1	III	Regional	Yes	Yes	Cancer	Dead	Dead	1	1	21
Male	<=75	White	Unmarried and others	>70000	Middle	30-76	Squamous cell carcinoma	GradeI-II	T1	N0	I	Localized	Yes	No/Unknown	Cancer	Dead	Dead	1	1	9
Male	75-85	White	Married	>70000	Lower	30-76	Adenocarcinoma	GradeI-II	T1	N0	I	Localized	Yes	Yes	Others	Alive	Alive	0	0	23
Female	<=75	Black	Unmarried and others	>70000	Upper	<=30	Squamous cell carcinoma	GradeI-II	T2	N0	II	Localized	No/Unknown	Yes	Cancer	Dead	Dead	1	1	78
Female	<=75	White	Married	>70000	Lower	>76	Adenocarcinoma	GradeIII-IV	T3	N1	III	Regional	Yes	Yes	Cancer	Dead	Dead	1	1	4
Male	<=75	White	Married	>70000	Lower	30-76	Squamous cell carcinoma	GradeIII-IV	T3	N0	II	Regional	No/Unknown	Yes	Cancer	Dead	Dead	1	1	5
Male	75-85	Others	Married	>70000	Overlapping	30-76	Squamous cell carcinoma	GradeIII-IV	T3	N1	III	Regional	Yes	Yes	Cancer	Dead	Dead	1	1	49
Male	75-85	White	Unmarried and others	>70000	Lower	<=30	Adenocarcinoma	GradeI-II	T3	N0	III	Regional	Yes	Yes	Cancer	Dead	Dead	1	1	20
Female	>85	Black	Unmarried and others	>70000	Middle	30-76	Squamous cell carcinoma	GradeI-II	T3	N0	II	Regional	No/Unknown	No/Unknown	Cancer	Dead	Dead	1	1	3
Female	75-85	Others	Unmarried and others	>70000	Lower	30-76	Adenocarcinoma	GradeIII-IV	T3	N0	III	Regional	No/Unknown	Yes	Cancer	Dead	Dead	1	1	1
Male	>85	Others	Married	>70000	Middle	<=30	Squamous cell carcinoma	GradeI-II	T2	N2	III	Regional	Yes	Yes	Others	Dead	Alive	1	0	18
Male	<=75	White	Married	>70000	Middle	>76	Squamous cell carcinoma	GradeI-II	T2	N1	II	Regional	Yes	Yes	Others	Alive	Alive	0	0	115
Female	75-85	White	Married	>70000	Lower	30-76	Adenocarcinoma	GradeI-II	T3	N1	III	Regional	Yes	Yes	Others	Dead	Alive	1	0	55
Male	<=75	White	Unmarried and others	>70000	Overlapping	30-76	Adenocarcinoma	GradeI-II	T3	N1	III	Regional	Yes	Yes	Others	Alive	Alive	0	0	97
Male	<=75	White	Unmarried and others	>70000	Lower	>76	Adenocarcinoma	GradeI-II	T2	N0	II	Localized	Yes	Yes	Cancer	Dead	Dead	1	1	82
Male	<=75	White	Married	>70000	Middle	30-76	Squamous cell carcinoma	GradeIII-IV	T1	N0	I	Localized	Yes	Yes	Cancer	Dead	Dead	1	1	28
Female	75-85	White	Married	>70000	Lower	<=30	Adenocarcinoma	GradeIII-IV	T3	N1	III	Regional	Yes	Yes	Cancer	Dead	Dead	1	1	15
Male	<=75	White	Married	>70000	Lower	30-76	Adenocarcinoma	GradeI-II	T3	N2	IVA	Regional	Yes	Yes	Cancer	Dead	Dead	1	1	6
Female	>85	White	Unmarried and others	>70000	Lower	>76	Squamous cell carcinoma	GradeIII-IV	T3	N0	II	Regional	Yes	Yes	Cancer	Dead	Dead	1	1	19
Male	<=75	White	Unmarried and others	>70000	Middle	30-76	Squamous cell carcinoma	GradeIII-IV	T3	N2	III	Regional	Yes	Yes	Cancer	Dead	Dead	1	1	56
Male	75-85	White	Unmarried and others	>70000	Middle	<=30	Squamous cell carcinoma	GradeI-II	T1	N0	I	Localized	No/Unknown	No/Unknown	Cancer	Dead	Dead	1	1	4
Male	<=75	White	Married	>70000	Lower	30-76	Adenocarcinoma	GradeIII-IV	T4	N0	III	Regional	Yes	Yes	Cancer	Dead	Dead	1	1	19
Female	<=75	White	Married	>70000	Upper	30-76	Squamous cell carcinoma	GradeIII-IV	T3	N0	II	Regional	Yes	Yes	Others	Dead	Alive	1	0	17
Male	<=75	White	Unmarried and others	>70000	Middle	>76	Squamous cell carcinoma	GradeIII-IV	T2	N0	II	Localized	Yes	Yes	Cancer	Dead	Dead	1	1	13
Male	<=75	White	Unmarried and others	>70000	Lower	<=30	Adenocarcinoma	GradeI-II	T1	N0	I	Localized	Yes	Yes	Cancer	Dead	Dead	1	1	11
Female	75-85	White	Unmarried and others	>70000	Upper	30-76	Squamous cell carcinoma	GradeI-II	T2	N0	II	Localized	Yes	Yes	Cancer	Dead	Dead	1	1	16
Male	<=75	Others	Unmarried and others	>70000	Lower	<=30	Adenocarcinoma	GradeIII-IV	T3	N0	III	Regional	Yes	Yes	Cancer	Dead	Dead	1	1	31
Female	>85	White	Unmarried and others	>70000	Middle	30-76	Squamous cell carcinoma	GradeI-II	T1	N0	I	Localized	No/Unknown	Yes	Cancer	Dead	Dead	1	1	8
Female	75-85	White	Married	>70000	Middle	30-76	Squamous cell carcinoma	GradeI-II	T1	N0	I	Localized	Yes	Yes	Others	Dead	Alive	1	0	122
Female	<=75	Others	Married	>70000	Lower	>76	Squamous cell carcinoma	GradeI-II	T2	N0	II	Localized	Yes	Yes	Others	Alive	Alive	0	0	128
Male	<=75	White	Unmarried and others	>70000	Lower	30-76	Adenocarcinoma	GradeIII-IV	T3	N0	III	Regional	No/Unknown	Yes	Cancer	Dead	Dead	1	1	4
Female	75-85	White	Unmarried and others	>70000	Middle	30-76	Adenocarcinoma	GradeIII-IV	T3	N0	III	Regional	Yes	Yes	Cancer	Dead	Dead	1	1	14
Female	75-85	White	Unmarried and others	>70000	Upper	<=30	Squamous cell carcinoma	GradeI-II	T4	N1	IVA	Regional	Yes	Yes	Cancer	Dead	Dead	1	1	45
Male	<=75	White	Unmarried and others	>70000	Middle	30-76	Squamous cell carcinoma	GradeIII-IV	T3	N1	III	Regional	Yes	Yes	Cancer	Dead	Dead	1	1	19
Male	<=75	White	Unmarried and others	>70000	Lower	<=30	Adenocarcinoma	GradeI-II	T1	N0	I	Localized	Yes	Yes	Cancer	Dead	Dead	1	1	11
Female	75-85	White	Married	>70000	Upper	<=30	Squamous cell carcinoma	GradeIII-IV	T3	N0	II	Regional	Yes	Yes	Cancer	Dead	Dead	1	1	11
Male	<=75	White	Unmarried and others	>70000	Upper	30-76	Adenocarcinoma	GradeIII-IV	T2	N0	II	Localized	Yes	Yes	Cancer	Dead	Dead	1	1	28
Male	75-85	White	Married	>70000	Lower	30-76	Adenocarcinoma	GradeIII-IV	T1	N0	I	Localized	Yes	No/Unknown	Others	Dead	Alive	1	0	4
Female	75-85	White	Married	>70000	Lower	30-76	Adenocarcinoma	GradeIII-IV	T2	N0	II	Localized	Yes	Yes	Cancer	Dead	Dead	1	1	11
Male	<=75	White	Unmarried and others	>70000	Lower	>76	Adenocarcinoma	GradeIII-IV	T4	N0	III	Regional	No/Unknown	No/Unknown	Cancer	Dead	Dead	1	1	9
Male	<=75	White	Married	>70000	Lower	30-76	Adenocarcinoma	GradeIII-IV	T3	N1	III	Regional	Yes	Yes	Cancer	Dead	Dead	1	1	2
Male	75-85	White	Married	>70000	Upper	<=30	Squamous cell carcinoma	GradeIII-IV	T3	N0	II	Regional	Yes	Yes	Cancer	Dead	Dead	1	1	4
Male	<=75	White	Married	>70000	Upper	30-76	Squamous cell carcinoma	GradeI-II	T4	N3	IVA	Regional	Yes	Yes	Cancer	Dead	Dead	1	1	16
Male	<=75	White	Married	>70000	Upper	30-76	Squamous cell carcinoma	GradeI-II	T4	N1	IVA	Regional	Yes	No/Unknown	Cancer	Dead	Dead	1	1	6
Male	<=75	Black	Married	>70000	Middle	>76	Squamous cell carcinoma	GradeI-II	T3	N1	III	Regional	Yes	Yes	Others	Dead	Alive	1	0	47
Male	>85	White	Unmarried and others	>70000	Lower	30-76	Adenocarcinoma	GradeIII-IV	T3	N1	III	Regional	Yes	Yes	Cancer	Dead	Dead	1	1	14
Female	<=75	White	Unmarried and others	>70000	Middle	<=30	Squamous cell carcinoma	GradeIII-IV	T3	N1	III	Regional	Yes	Yes	Cancer	Dead	Dead	1	1	3
Male	<=75	White	Married	>70000	Lower	>76	Squamous cell carcinoma	GradeI-II	T3	N1	III	Regional	Yes	Yes	Cancer	Dead	Dead	1	1	24
Male	<=75	White	Married	>70000	Lower	30-76	Squamous cell carcinoma	GradeIII-IV	T3	N0	II	Regional	Yes	Yes	Others	Alive	Alive	0	0	115
Female	>85	White	Married	>70000	Middle	30-76	Squamous cell carcinoma	GradeI-II	T1	N0	I	Localized	Yes	No/Unknown	Cancer	Dead	Dead	1	1	6
Female	75-85	White	Unmarried and others	>70000	Middle	30-76	Squamous cell carcinoma	GradeI-II	T1	N0	I	Localized	No/Unknown	No/Unknown	Cancer	Dead	Dead	1	1	3
Male	75-85	Others	Married	>70000	Lower	30-76	Squamous cell carcinoma	GradeI-II	T3	N0	II	Regional	Yes	Yes	Cancer	Dead	Dead	1	1	11
Male	<=75	White	Married	>70000	Lower	<=30	Adenocarcinoma	GradeI-II	T3	N0	III	Regional	Yes	Yes	Others	Dead	Alive	1	0	35
Male	75-85	White	Married	>70000	Lower	<=30	Adenocarcinoma	GradeI-II	T2	N0	II	Localized	No/Unknown	Yes	Cancer	Dead	Dead	1	1	11
Female	<=75	Black	Unmarried and others	>70000	Lower	<=30	Adenocarcinoma	GradeIII-IV	T3	N1	III	Regional	Yes	Yes	Cancer	Dead	Dead	1	1	23
Male	<=75	Black	Unmarried and others	>70000	Lower	30-76	Adenocarcinoma	GradeI-II	T1	N0	I	Localized	Yes	Yes	Cancer	Dead	Dead	1	1	19
Male	<=75	White	Unmarried and others	>70000	Upper	30-76	Squamous cell carcinoma	GradeIII-IV	T1	N1	I	Regional	Yes	Yes	Others	Alive	Alive	0	0	107
Male	75-85	White	Married	>70000	Upper	30-76	Adenocarcinoma	GradeI-II	T3	N0	III	Regional	Yes	Yes	Cancer	Dead	Dead	1	1	30
Male	<=75	White	Married	>70000	Lower	>76	Adenocarcinoma	GradeIII-IV	T3	N3	IVA	Regional	Yes	Yes	Cancer	Dead	Dead	1	1	26
Male	<=75	Others	Married	>70000	Upper	<=30	Squamous cell carcinoma	GradeI-II	T3	N2	III	Regional	Yes	Yes	Cancer	Dead	Dead	1	1	16
Male	75-85	Others	Married	>70000	Lower	30-76	Squamous cell carcinoma	GradeI-II	T1	N0	I	Localized	Yes	Yes	Cancer	Dead	Dead	1	1	3
Male	<=75	White	Married	>70000	Lower	30-76	Adenocarcinoma	GradeIII-IV	T3	N1	III	Regional	Yes	Yes	Cancer	Dead	Dead	1	1	10
Female	<=75	Black	Unmarried and others	>70000	Middle	>76	Squamous cell carcinoma	GradeI-II	T3	N1	III	Regional	Yes	Yes	Cancer	Dead	Dead	1	1	5
Male	<=75	Others	Married	>70000	Middle	>76	Squamous cell carcinoma	GradeI-II	T3	N1	III	Regional	Yes	Yes	Cancer	Dead	Dead	1	1	8
Female	>85	Others	Married	>70000	Lower	30-76	Adenocarcinoma	GradeIII-IV	T2	N0	II	Localized	No/Unknown	No/Unknown	Cancer	Dead	Dead	1	1	4
Male	<=75	White	Unmarried and others	>70000	Lower	>76	Adenocarcinoma	GradeIII-IV	T3	N1	III	Regional	Yes	Yes	Cancer	Dead	Dead	1	1	14
Female	>85	White	Unmarried and others	>70000	Overlapping	>76	Squamous cell carcinoma	GradeIII-IV	T3	N3	IVA	Regional	No/Unknown	No/Unknown	Cancer	Dead	Dead	1	1	4
Female	>85	White	Unmarried and others	>70000	Middle	>76	Squamous cell carcinoma	GradeI-II	T3	N0	II	Regional	Yes	Yes	Others	Alive	Alive	0	0	3
Male	<=75	White	Married	>70000	Lower	30-76	Adenocarcinoma	GradeIII-IV	T3	N2	IVA	Regional	Yes	Yes	Cancer	Dead	Dead	1	1	9
Male	<=75	White	Married	>70000	Middle	30-76	Squamous cell carcinoma	GradeIII-IV	T3	N0	II	Regional	Yes	Yes	Others	Alive	Alive	0	0	95
Male	<=75	White	Married	>70000	Middle	>76	Adenocarcinoma	GradeIII-IV	T3	N1	III	Regional	Yes	Yes	Cancer	Dead	Dead	1	1	10
Female	<=75	Others	Unmarried and others	>70000	Middle	30-76	Squamous cell carcinoma	GradeI-II	T3	N1	III	Regional	Yes	Yes	Cancer	Dead	Dead	1	1	29
Male	>85	White	Unmarried and others	>70000	Lower	<=30	Squamous cell carcinoma	GradeI-II	T3	N1	III	Regional	No/Unknown	Yes	Cancer	Dead	Dead	1	1	51
Female	<=75	White	Unmarried and others	>70000	Middle	<=30	Squamous cell carcinoma	GradeI-II	T3	N1	III	Regional	No/Unknown	No/Unknown	Cancer	Dead	Dead	1	1	1
Male	<=75	White	Married	>70000	Lower	<=30	Adenocarcinoma	GradeI-II	T4	N2	IVA	Regional	Yes	Yes	Cancer	Dead	Dead	1	1	4
Female	<=75	Black	Unmarried and others	>70000	Upper	>76	Squamous cell carcinoma	GradeI-II	T3	N0	II	Regional	Yes	Yes	Cancer	Dead	Dead	1	1	41
Female	75-85	White	Married	>70000	Lower	>76	Adenocarcinoma	GradeIII-IV	T3	N2	IVA	Regional	No/Unknown	Yes	Cancer	Dead	Dead	1	1	2
Male	<=75	White	Married	>70000	Lower	<=30	Adenocarcinoma	GradeIII-IV	T2	N0	II	Localized	Yes	Yes	Cancer	Dead	Dead	1	1	56
Male	75-85	Others	Married	>70000	Lower	<=30	Adenocarcinoma	GradeI-II	T2	N0	II	Localized	No/Unknown	Yes	Cancer	Dead	Dead	1	1	34
Male	<=75	White	Married	>70000	Lower	30-76	Adenocarcinoma	GradeIII-IV	T2	N0	II	Localized	Yes	Yes	Others	Alive	Alive	0	0	68
Male	<=75	White	Unmarried and others	>70000	Middle	>76	Squamous cell carcinoma	GradeI-II	T4	N3	IVA	Regional	Yes	Yes	Cancer	Dead	Dead	1	1	7
Male	>85	White	Unmarried and others	>70000	Lower	30-76	Adenocarcinoma	GradeI-II	T1	N0	I	Localized	Yes	Yes	Cancer	Dead	Dead	1	1	4
Male	<=75	White	Married	>70000	Middle	30-76	Squamous cell carcinoma	GradeI-II	T3	N1	III	Regional	Yes	Yes	Cancer	Dead	Dead	1	1	2
Male	<=75	White	Married	>70000	Lower	>76	Adenocarcinoma	GradeI-II	T3	N1	III	Regional	Yes	Yes	Others	Alive	Alive	0	0	76
Female	75-85	White	Married	>70000	Middle	30-76	Adenocarcinoma	GradeI-II	T2	N0	II	Localized	Yes	Yes	Others	Alive	Alive	0	0	75
Female	<=75	Black	Unmarried and others	>70000	Overlapping	30-76	Squamous cell carcinoma	GradeI-II	T4	N1	IVA	Regional	Yes	Yes	Others	Dead	Alive	1	0	10
Male	<=75	Others	Married	>70000	Middle	30-76	Squamous cell carcinoma	GradeIII-IV	T3	N2	III	Regional	Yes	Yes	Cancer	Dead	Dead	1	1	15
Female	<=75	Others	Unmarried and others	>70000	Middle	30-76	Squamous cell carcinoma	GradeIII-IV	T1	N1	I	Regional	Yes	Yes	Cancer	Dead	Dead	1	1	1
Male	75-85	White	Unmarried and others	>70000	Lower	30-76	Adenocarcinoma	GradeI-II	T3	N0	III	Regional	Yes	Yes	Others	Dead	Alive	1	0	32
Female	<=75	White	Unmarried and others	>70000	Upper	30-76	Squamous cell carcinoma	GradeIII-IV	T4	N0	IVA	Regional	Yes	Yes	Others	Alive	Alive	0	0	72
Female	<=75	White	Married	>70000	Lower	>76	Squamous cell carcinoma	GradeI-II	T3	N2	III	Regional	Yes	Yes	Cancer	Dead	Dead	1	1	6
Male	<=75	Black	Unmarried and others	>70000	Lower	>76	Squamous cell carcinoma	GradeI-II	T4	N1	IVA	Regional	Yes	Yes	Others	Alive	Alive	0	0	71
Male	<=75	White	Unmarried and others	>70000	Middle	<=30	Squamous cell carcinoma	GradeI-II	T3	N0	II	Regional	Yes	Yes	Cancer	Dead	Dead	1	1	26
Female	>85	White	Unmarried and others	>70000	Lower	30-76	Adenocarcinoma	GradeIII-IV	T3	N0	III	Localized	No/Unknown	No/Unknown	Cancer	Dead	Dead	1	1	1
Male	75-85	White	Unmarried and others	>70000	Lower	30-76	Adenocarcinoma	GradeI-II	T3	N1	III	Regional	Yes	Yes	Cancer	Dead	Dead	1	1	5
Male	<=75	White	Unmarried and others	>70000	Upper	30-76	Squamous cell carcinoma	GradeI-II	T3	N0	II	Regional	Yes	Yes	Cancer	Dead	Dead	1	1	13
Male	75-85	White	Married	>70000	Lower	30-76	Adenocarcinoma	GradeIII-IV	T3	N1	III	Regional	Yes	Yes	Cancer	Dead	Dead	1	1	4
Male	>85	White	Married	>70000	Lower	<=30	Adenocarcinoma	GradeI-II	T3	N0	III	Regional	Yes	Yes	Others	Dead	Alive	1	0	14
Female	<=75	White	Unmarried and others	>70000	Middle	<=30	Adenocarcinoma	GradeIII-IV	T3	N1	III	Regional	Yes	Yes	Others	Dead	Alive	1	0	57
Male	<=75	White	Unmarried and others	>70000	Lower	>76	Adenocarcinoma	GradeI-II	T3	N0	III	Regional	Yes	Yes	Cancer	Dead	Dead	1	1	11
Male	<=75	White	Unmarried and others	>70000	Lower	30-76	Adenocarcinoma	GradeI-II	T3	N2	IVA	Regional	Yes	Yes	Cancer	Dead	Dead	1	1	3
Male	<=75	White	Married	>70000	Middle	30-76	Adenocarcinoma	GradeIII-IV	T1	N1	II	Regional	Yes	Yes	Cancer	Dead	Dead	1	1	5
Female	<=75	White	Married	>70000	Middle	<=30	Adenocarcinoma	GradeI-II	T2	N0	II	Localized	Yes	Yes	Cancer	Dead	Dead	1	1	27
Female	>85	Others	Unmarried and others	>70000	Middle	<=30	Squamous cell carcinoma	GradeI-II	T2	N0	II	Localized	No/Unknown	No/Unknown	Cancer	Dead	Dead	1	1	4
Male	75-85	White	Married	>70000	Middle	<=30	Squamous cell carcinoma	GradeI-II	T2	N0	II	Localized	Yes	Yes	Others	Alive	Alive	0	0	57
Male	75-85	White	Married	>70000	Upper	30-76	Squamous cell carcinoma	GradeIII-IV	T2	N0	II	Localized	Yes	Yes	Cancer	Dead	Dead	1	1	2
Male	<=75	White	Married	>70000	Middle	30-76	Squamous cell carcinoma	GradeIII-IV	T3	N1	III	Regional	Yes	No/Unknown	Others	Alive	Alive	0	0	56
Male	>85	White	Unmarried and others	>70000	Lower	>76	Adenocarcinoma	GradeI-II	T3	N1	III	Regional	Yes	Yes	Cancer	Dead	Dead	1	1	8
Female	>85	White	Unmarried and others	>70000	Middle	30-76	Squamous cell carcinoma	GradeIII-IV	T3	N2	III	Regional	No/Unknown	Yes	Cancer	Dead	Dead	1	1	11
Male	75-85	Others	Married	>70000	Middle	30-76	Squamous cell carcinoma	GradeI-II	T2	N1	II	Regional	Yes	Yes	Cancer	Dead	Dead	1	1	5
Male	>85	White	Married	>70000	Lower	30-76	Adenocarcinoma	GradeIII-IV	T3	N2	IVA	Regional	Yes	Yes	Cancer	Dead	Dead	1	1	7
Male	<=75	White	Unmarried and others	>70000	Lower	30-76	Adenocarcinoma	GradeIII-IV	T1	N0	I	Localized	Yes	Yes	Others	Dead	Alive	1	0	3
Male	75-85	Others	Married	>70000	Lower	30-76	Adenocarcinoma	GradeIII-IV	T1	N1	II	Regional	Yes	Yes	Cancer	Dead	Dead	1	1	13
Female	<=75	Others	Married	>70000	Middle	30-76	Squamous cell carcinoma	GradeI-II	T3	N1	III	Regional	Yes	Yes	Cancer	Dead	Dead	1	1	18
Male	75-85	White	Married	>70000	Upper	30-76	Squamous cell carcinoma	GradeIII-IV	T3	N1	III	Regional	Yes	Yes	Cancer	Dead	Dead	1	1	19
Male	<=75	White	Married	>70000	Middle	30-76	Adenocarcinoma	GradeIII-IV	T3	N1	III	Regional	Yes	Yes	Cancer	Dead	Dead	1	1	15
Male	<=75	White	Married	>70000	Lower	30-76	Adenocarcinoma	GradeIII-IV	T1	N1	II	Regional	Yes	Yes	Cancer	Dead	Dead	1	1	7
Male	<=75	White	Unmarried and others	>70000	Lower	30-76	Adenocarcinoma	GradeI-II	T1	N0	I	Localized	Yes	Yes	Cancer	Dead	Dead	1	1	9
Male	<=75	White	Unmarried and others	>70000	Middle	>76	Squamous cell carcinoma	GradeI-II	T3	N1	III	Regional	Yes	Yes	Cancer	Dead	Dead	1	1	14
Female	>85	Others	Unmarried and others	>70000	Middle	30-76	Squamous cell carcinoma	GradeI-II	T2	N1	II	Regional	No/Unknown	No/Unknown	Cancer	Dead	Dead	1	1	1
Male	<=75	White	Unmarried and others	>70000	Middle	>76	Squamous cell carcinoma	GradeI-II	T1	N1	I	Regional	No/Unknown	Yes	Cancer	Dead	Dead	1	1	2
Male	<=75	Others	Unmarried and others	>70000	Middle	30-76	Squamous cell carcinoma	GradeI-II	T2	N0	II	Localized	Yes	Yes	Others	Alive	Alive	0	0	32
Female	<=75	White	Married	>70000	Lower	30-76	Adenocarcinoma	GradeIII-IV	T3	N1	III	Regional	Yes	Yes	Others	Alive	Alive	0	0	32
Female	<=75	White	Married	>70000	Upper	>76	Squamous cell carcinoma	GradeI-II	T4	N1	IVA	Regional	Yes	Yes	Others	Alive	Alive	0	0	35
Male	75-85	Others	Unmarried and others	>70000	Upper	30-76	Squamous cell carcinoma	GradeI-II	T3	N1	III	Regional	Yes	Yes	Others	Alive	Alive	0	0	35
Male	<=75	Others	Married	>70000	Upper	30-76	Squamous cell carcinoma	GradeI-II	T4	N0	IVA	Regional	Yes	Yes	Others	Alive	Alive	0	0	35
Male	>85	White	Unmarried and others	>70000	Lower	<=30	Adenocarcinoma	GradeI-II	T2	N0	II	Localized	Yes	Yes	Others	Alive	Alive	0	0	26
Male	<=75	Others	Married	>70000	Middle	30-76	Squamous cell carcinoma	GradeIII-IV	T1	N1	I	Regional	No/Unknown	No/Unknown	Cancer	Dead	Dead	1	1	3
Male	<=75	Others	Unmarried and others	>70000	Middle	30-76	Squamous cell carcinoma	GradeIII-IV	T1	N1	I	Regional	No/Unknown	Yes	Cancer	Dead	Dead	1	1	2
Female	<=75	White	Unmarried and others	>70000	Upper	30-76	Squamous cell carcinoma	GradeI-II	T1	N1	I	Regional	Yes	Yes	Others	Alive	Alive	0	0	21
Male	<=75	White	Unmarried and others	>70000	Lower	>76	Adenocarcinoma	GradeIII-IV	T3	N1	III	Regional	Yes	Yes	Others	Alive	Alive	0	0	17
Male	<=75	White	Married	>70000	Upper	>76	Squamous cell carcinoma	GradeIII-IV	T3	N0	II	Localized	Yes	Yes	Cancer	Dead	Dead	1	1	8
Male	<=75	White	Unmarried and others	>70000	Lower	30-76	Adenocarcinoma	GradeI-II	T1	N0	I	Localized	No/Unknown	No/Unknown	Others	Alive	Alive	0	0	26
Female	75-85	White	Married	>70000	Lower	<=30	Squamous cell carcinoma	GradeI-II	T3	N1	III	Regional	Yes	Yes	Others	Alive	Alive	0	0	17
Female	75-85	Black	Unmarried and others	>70000	Overlapping	30-76	Squamous cell carcinoma	GradeI-II	T3	N1	III	Regional	No/Unknown	No/Unknown	Cancer	Dead	Dead	1	1	9
Female	75-85	White	Married	>70000	Lower	30-76	Squamous cell carcinoma	GradeI-II	T1	N0	I	Localized	Yes	Yes	Cancer	Dead	Dead	1	1	17
Male	>85	Others	Married	>70000	Lower	30-76	Adenocarcinoma	GradeIII-IV	T3	N0	III	Regional	Yes	Yes	Others	Dead	Alive	1	0	6
Male	75-85	White	Married	>70000	Lower	<=30	Adenocarcinoma	GradeIII-IV	T2	N0	II	Localized	Yes	Yes	Others	Alive	Alive	0	0	16
Male	<=75	White	Unmarried and others	>70000	Lower	30-76	Adenocarcinoma	GradeI-II	T3	N0	III	Regional	Yes	Yes	Cancer	Dead	Dead	1	1	6
Female	75-85	White	Unmarried and others	>70000	Lower	30-76	Squamous cell carcinoma	GradeI-II	T2	N1	II	Regional	No/Unknown	No/Unknown	Cancer	Dead	Dead	1	1	1
Male	75-85	White	Married	>70000	Middle	30-76	Adenocarcinoma	GradeIII-IV	T3	N1	III	Regional	Yes	Yes	Cancer	Dead	Dead	1	1	11
Female	<=75	Others	Unmarried and others	>70000	Lower	30-76	Squamous cell carcinoma	GradeI-II	T3	N1	III	Regional	Yes	No/Unknown	Cancer	Dead	Dead	1	1	8
Male	75-85	Black	Unmarried and others	>70000	Middle	30-76	Squamous cell carcinoma	GradeIII-IV	T3	N1	III	Regional	Yes	Yes	Cancer	Dead	Dead	1	1	3
Male	>85	Others	Married	>70000	Lower	<=30	Squamous cell carcinoma	GradeI-II	T3	N0	II	Regional	No/Unknown	Yes	Cancer	Dead	Dead	1	1	12
Male	>85	Others	Married	>70000	Middle	30-76	Squamous cell carcinoma	GradeI-II	T2	N0	II	Localized	No/Unknown	No/Unknown	Cancer	Dead	Dead	1	1	4
Male	75-85	White	Married	>70000	Lower	30-76	Adenocarcinoma	GradeI-II	T2	N1	III	Regional	Yes	Yes	Others	Alive	Alive	0	0	11
Male	<=75	Others	Unmarried and others	>70000	Middle	<=30	Squamous cell carcinoma	GradeI-II	T3	N1	III	Regional	Yes	Yes	Others	Alive	Alive	0	0	21
Male	75-85	White	Unmarried and others	>70000	Lower	30-76	Adenocarcinoma	GradeI-II	T2	N0	II	Localized	Yes	Yes	Others	Alive	Alive	0	0	11
Female	<=75	White	Unmarried and others	>70000	Middle	30-76	Squamous cell carcinoma	GradeIII-IV	T3	N1	III	Regional	Yes	Yes	Cancer	Dead	Dead	1	1	3
Female	<=75	White	Married	>70000	Middle	>76	Adenocarcinoma	GradeI-II	T3	N0	III	Regional	Yes	Yes	Cancer	Dead	Dead	1	1	1
Male	75-85	White	Married	>70000	Lower	30-76	Adenocarcinoma	GradeI-II	T3	N1	III	Regional	Yes	Yes	Others	Alive	Alive	0	0	6
Male	<=75	Others	Unmarried and others	>70000	Middle	30-76	Squamous cell carcinoma	GradeIII-IV	T3	N1	III	Regional	Yes	Yes	Others	Alive	Alive	0	0	5
Male	75-85	White	Unmarried and others	>70000	Lower	<=30	Adenocarcinoma	GradeIII-IV	T4	N1	IVA	Regional	Yes	Yes	Others	Alive	Alive	0	0	1
Female	<=75	Others	Married	>70000	Upper	<=30	Squamous cell carcinoma	GradeI-II	T1	N1	I	Regional	Yes	Yes	Others	Alive	Alive	0	0	1
Female	75-85	White	Married	>70000	Middle	30-76	Squamous cell carcinoma	GradeI-II	T3	N1	III	Regional	Yes	Yes	Others	Alive	Alive	0	0	3
Female	>85	White	Unmarried and others	>70000	Middle	<=30	Squamous cell carcinoma	GradeI-II	T3	N1	III	Regional	No/Unknown	Yes	Cancer	Dead	Dead	1	1	3
Female	<=75	White	Unmarried and others	>70000	Middle	<=30	Squamous cell carcinoma	GradeIII-IV	T3	N0	II	Regional	Yes	Yes	Cancer	Dead	Dead	1	1	22
Male	<=75	White	Unmarried and others	>70000	Lower	>76	Squamous cell carcinoma	GradeI-II	T3	N1	III	Regional	Yes	Yes	Cancer	Dead	Dead	1	1	5
Male	<=75	White	Married	>70000	Middle	<=30	Adenocarcinoma	GradeI-II	T2	N1	III	Regional	Yes	Yes	Cancer	Dead	Dead	1	1	116
Male	<=75	White	Unmarried and others	>70000	Middle	<=30	Squamous cell carcinoma	GradeI-II	T1	N0	I	Localized	No/Unknown	No/Unknown	Cancer	Dead	Dead	1	1	4
Female	<=75	White	Unmarried and others	>70000	Lower	30-76	Adenocarcinoma	GradeI-II	T1	N0	I	Localized	No/Unknown	No/Unknown	Cancer	Dead	Dead	1	1	2
Female	<=75	White	Married	>70000	Middle	30-76	Squamous cell carcinoma	GradeIII-IV	T3	N3	IVA	Regional	Yes	Yes	Cancer	Dead	Dead	1	1	17
Female	<=75	Others	Married	>70000	Lower	>76	Squamous cell carcinoma	GradeI-II	T3	N0	II	Regional	Yes	Yes	Cancer	Dead	Dead	1	1	13
Female	<=75	White	Married	>70000	Overlapping	<=30	Squamous cell carcinoma	GradeIII-IV	T1	N0	I	Localized	Yes	Yes	Cancer	Dead	Dead	1	1	13
Female	<=75	White	Unmarried and others	>70000	Lower	<=30	Squamous cell carcinoma	GradeIII-IV	T3	N1	III	Regional	Yes	Yes	Cancer	Dead	Dead	1	1	11
Male	<=75	White	Married	>70000	Lower	30-76	Squamous cell carcinoma	GradeI-II	T3	N1	III	Regional	Yes	Yes	Cancer	Dead	Dead	1	1	32
Male	>85	White	Married	>70000	Upper	30-76	Squamous cell carcinoma	GradeI-II	T3	N0	II	Regional	No/Unknown	Yes	Others	Alive	Alive	0	0	9
Female	75-85	White	Married	>70000	Lower	<=30	Adenocarcinoma	GradeIII-IV	T1	N0	I	Localized	Yes	Yes	Others	Dead	Alive	1	0	11
Female	<=75	White	Unmarried and others	>70000	Upper	30-76	Squamous cell carcinoma	GradeI-II	T2	N0	II	Localized	Yes	Yes	Others	Alive	Alive	0	0	44
Female	<=75	White	Married	>70000	Middle	30-76	Squamous cell carcinoma	GradeIII-IV	T1	N0	I	Localized	No/Unknown	Yes	Cancer	Dead	Dead	1	1	39
Male	<=75	White	Unmarried and others	>70000	Upper	30-76	Squamous cell carcinoma	GradeI-II	T1	N0	I	Localized	Yes	Yes	Others	Dead	Alive	1	0	9
Female	75-85	White	Unmarried and others	>70000	Middle	30-76	Squamous cell carcinoma	GradeI-II	T3	N1	III	Regional	Yes	Yes	Cancer	Dead	Dead	1	1	6
Female	<=75	White	Married	>70000	Lower	>76	Squamous cell carcinoma	GradeIII-IV	T4	N1	IVA	Regional	Yes	No/Unknown	Cancer	Dead	Dead	1	1	30
Male	<=75	White	Unmarried and others	>70000	Lower	<=30	Adenocarcinoma	GradeI-II	T3	N1	III	Regional	Yes	Yes	Cancer	Dead	Dead	1	1	2
Male	<=75	White	Unmarried and others	>70000	Upper	30-76	Squamous cell carcinoma	GradeI-II	T3	N1	III	Regional	Yes	Yes	Others	Alive	Alive	0	0	33
Male	75-85	White	Married	>70000	Upper	<=30	Squamous cell carcinoma	GradeI-II	T3	N1	III	Regional	Yes	Yes	Others	Alive	Alive	0	0	58
Male	<=75	White	Unmarried and others	>70000	Upper	<=30	Squamous cell carcinoma	GradeI-II	T3	N0	II	Regional	No/Unknown	No/Unknown	Cancer	Dead	Dead	1	1	2
Male	75-85	White	Unmarried and others	>70000	Lower	<=30	Adenocarcinoma	GradeIII-IV	T3	N0	III	Regional	Yes	Yes	Others	Alive	Alive	0	0	2
Male	75-85	Black	Unmarried and others	>70000	Upper	>76	Squamous cell carcinoma	GradeI-II	T3	N0	II	Regional	Yes	Yes	Others	Dead	Alive	1	0	15
Male	<=75	White	Married	>70000	Lower	30-76	Adenocarcinoma	GradeIII-IV	T3	N1	III	Regional	Yes	Yes	Others	Dead	Alive	1	0	10
Female	75-85	Black	Married	>70000	Lower	30-76	Squamous cell carcinoma	GradeIII-IV	T2	N0	II	Localized	Yes	Yes	Others	Alive	Alive	0	0	135
Male	<=75	White	Unmarried and others	>70000	Upper	<=30	Squamous cell carcinoma	GradeI-II	T3	N0	II	Regional	Yes	Yes	Cancer	Dead	Dead	1	1	102
Male	75-85	White	Married	>70000	Lower	<=30	Adenocarcinoma	GradeI-II	T3	N1	III	Regional	Yes	Yes	Cancer	Dead	Dead	1	1	5
Male	75-85	White	Married	>70000	Middle	30-76	Squamous cell carcinoma	GradeIII-IV	T3	N2	III	Regional	No/Unknown	Yes	Others	Dead	Alive	1	0	106
Female	<=75	White	Married	>70000	Upper	30-76	Squamous cell carcinoma	GradeI-II	T3	N0	II	Regional	Yes	Yes	Cancer	Dead	Dead	1	1	14
Male	<=75	Black	Unmarried and others	>70000	Middle	<=30	Squamous cell carcinoma	GradeI-II	T1	N0	I	Localized	Yes	Yes	Others	Dead	Alive	1	0	20
Female	75-85	White	Married	>70000	Upper	<=30	Squamous cell carcinoma	GradeI-II	T3	N0	II	Regional	No/Unknown	No/Unknown	Others	Dead	Alive	1	0	3
Male	>85	White	Married	>70000	Middle	30-76	Squamous cell carcinoma	GradeIII-IV	T3	N0	II	Regional	No/Unknown	Yes	Cancer	Dead	Dead	1	1	10
Male	>85	White	Unmarried and others	>70000	Middle	30-76	Squamous cell carcinoma	GradeIII-IV	T3	N1	III	Regional	Yes	Yes	Cancer	Dead	Dead	1	1	40
Male	<=75	White	Unmarried and others	>70000	Overlapping	30-76	Adenocarcinoma	GradeI-II	T3	N0	III	Regional	Yes	Yes	Cancer	Dead	Dead	1	1	13
Female	<=75	Black	Unmarried and others	>70000	Middle	<=30	Squamous cell carcinoma	GradeIII-IV	T1	N2	III	Regional	Yes	Yes	Cancer	Dead	Dead	1	1	53
Female	<=75	White	Unmarried and others	>70000	Middle	30-76	Squamous cell carcinoma	GradeIII-IV	T3	N0	II	Regional	Yes	Yes	Others	Alive	Alive	0	0	134
Male	>85	White	Unmarried and others	>70000	Lower	>76	Adenocarcinoma	GradeIII-IV	T1	N0	I	Localized	No/Unknown	No/Unknown	Cancer	Dead	Dead	1	1	1
Male	75-85	White	Married	>70000	Lower	30-76	Adenocarcinoma	GradeIII-IV	T3	N1	III	Regional	Yes	Yes	Cancer	Dead	Dead	1	1	12
Male	<=75	White	Unmarried and others	>70000	Lower	30-76	Adenocarcinoma	GradeIII-IV	T2	N0	II	Localized	Yes	Yes	Cancer	Dead	Dead	1	1	20
Male	<=75	White	Unmarried and others	>70000	Lower	30-76	Squamous cell carcinoma	GradeI-II	T3	N1	III	Regional	Yes	Yes	Others	Alive	Alive	0	0	83
Male	<=75	White	Married	>70000	Lower	30-76	Adenocarcinoma	GradeIII-IV	T2	N0	II	Localized	Yes	Yes	Cancer	Dead	Dead	1	1	7
Female	75-85	White	Unmarried and others	>70000	Lower	>76	Adenocarcinoma	GradeIII-IV	T3	N0	III	Regional	Yes	Yes	Cancer	Dead	Dead	1	1	17
Male	<=75	Black	Unmarried and others	>70000	Middle	>76	Squamous cell carcinoma	GradeIII-IV	T3	N0	II	Regional	Yes	Yes	Cancer	Dead	Dead	1	1	13
Male	<=75	White	Unmarried and others	>70000	Upper	>76	Squamous cell carcinoma	GradeIII-IV	T2	N1	II	Regional	Yes	Yes	Others	Alive	Alive	0	0	1
Male	<=75	White	Unmarried and others	>70000	Upper	30-76	Squamous cell carcinoma	GradeI-II	T4	N2	IVA	Regional	Yes	Yes	Others	Dead	Alive	1	0	80
Male	75-85	White	Married	>70000	Lower	30-76	Adenocarcinoma	GradeIII-IV	T2	N1	III	Regional	Yes	Yes	Cancer	Dead	Dead	1	1	6
Male	>85	White	Unmarried and others	>70000	Lower	>76	Adenocarcinoma	GradeIII-IV	T4	N1	III	Regional	No/Unknown	No/Unknown	Cancer	Dead	Dead	1	1	5
Male	>85	Black	Married	>70000	Middle	<=30	Squamous cell carcinoma	GradeIII-IV	T1	N0	I	Localized	No/Unknown	Yes	Cancer	Dead	Dead	1	1	16
Male	<=75	White	Married	>70000	Middle	<=30	Squamous cell carcinoma	GradeIII-IV	T2	N0	II	Localized	Yes	Yes	Others	Alive	Alive	0	0	128
Female	75-85	White	Unmarried and others	>70000	Middle	30-76	Squamous cell carcinoma	GradeI-II	T3	N1	III	Regional	Yes	Yes	Cancer	Dead	Dead	1	1	18
Male	<=75	White	Married	>70000	Lower	30-76	Adenocarcinoma	GradeIII-IV	T2	N2	IVA	Regional	No/Unknown	No/Unknown	Cancer	Dead	Dead	1	1	6
Male	<=75	White	Married	>70000	Lower	>76	Adenocarcinoma	GradeIII-IV	T4	N3	IVA	Regional	Yes	Yes	Cancer	Dead	Dead	1	1	8
Male	<=75	White	Unmarried and others	>70000	Lower	<=30	Adenocarcinoma	GradeI-II	T3	N0	III	Regional	Yes	Yes	Cancer	Dead	Dead	1	1	4
Female	<=75	White	Unmarried and others	>70000	Middle	30-76	Squamous cell carcinoma	GradeIII-IV	T1	N0	I	Localized	No/Unknown	Yes	Cancer	Dead	Dead	1	1	52
Female	<=75	White	Married	>70000	Upper	<=30	Squamous cell carcinoma	GradeI-II	T3	N0	II	Regional	Yes	Yes	Others	Alive	Alive	0	0	117
Male	<=75	White	Unmarried and others	>70000	Lower	30-76	Adenocarcinoma	GradeI-II	T3	N1	III	Regional	Yes	Yes	Cancer	Dead	Dead	1	1	4
Male	75-85	White	Married	>70000	Upper	30-76	Squamous cell carcinoma	GradeIII-IV	T2	N1	II	Regional	Yes	Yes	Cancer	Dead	Dead	1	1	11
Male	<=75	White	Married	>70000	Upper	30-76	Squamous cell carcinoma	GradeI-II	T3	N1	III	Regional	Yes	Yes	Others	Dead	Alive	1	0	7
Female	<=75	White	Married	>70000	Middle	30-76	Squamous cell carcinoma	GradeI-II	T3	N1	III	Regional	Yes	Yes	Cancer	Dead	Dead	1	1	25
Male	<=75	White	Married	>70000	Middle	30-76	Squamous cell carcinoma	GradeIII-IV	T4	N1	IVA	Regional	Yes	Yes	Cancer	Dead	Dead	1	1	21
Male	75-85	White	Unmarried and others	>70000	Lower	30-76	Adenocarcinoma	GradeIII-IV	T3	N1	III	Regional	Yes	Yes	Cancer	Dead	Dead	1	1	13
Male	>85	White	Unmarried and others	>70000	Upper	30-76	Adenocarcinoma	GradeIII-IV	T2	N0	II	Localized	No/Unknown	Yes	Cancer	Dead	Dead	1	1	14
Male	<=75	White	Married	>70000	Lower	>76	Adenocarcinoma	GradeI-II	T3	N1	III	Regional	Yes	No/Unknown	Cancer	Dead	Dead	1	1	31
Male	<=75	White	Married	>70000	Middle	30-76	Squamous cell carcinoma	GradeIII-IV	T3	N1	III	Regional	Yes	Yes	Cancer	Dead	Dead	1	1	54
Male	<=75	White	Unmarried and others	>70000	Middle	30-76	Squamous cell carcinoma	GradeIII-IV	T3	N1	III	Regional	Yes	Yes	Cancer	Dead	Dead	1	1	5
Male	<=75	White	Unmarried and others	>70000	Lower	30-76	Squamous cell carcinoma	GradeI-II	T3	N0	II	Regional	Yes	Yes	Others	Alive	Alive	0	0	101
Male	75-85	White	Married	>70000	Lower	<=30	Adenocarcinoma	GradeIII-IV	T3	N1	III	Regional	Yes	Yes	Cancer	Dead	Dead	1	1	13
Male	75-85	White	Unmarried and others	>70000	Lower	30-76	Adenocarcinoma	GradeIII-IV	T2	N0	II	Localized	Yes	Yes	Cancer	Dead	Dead	1	1	30
Male	75-85	White	Married	>70000	Lower	30-76	Squamous cell carcinoma	GradeIII-IV	T2	N0	II	Localized	No/Unknown	No/Unknown	Others	Dead	Alive	1	0	1
Female	>85	White	Married	>70000	Middle	30-76	Squamous cell carcinoma	GradeI-II	T2	N1	II	Regional	Yes	Yes	Cancer	Dead	Dead	1	1	14
Male	<=75	Black	Unmarried and others	>70000	Lower	<=30	Squamous cell carcinoma	GradeIII-IV	T2	N1	II	Regional	No/Unknown	Yes	Cancer	Dead	Dead	1	1	30
Female	<=75	White	Unmarried and others	>70000	Lower	30-76	Adenocarcinoma	GradeIII-IV	T3	N1	III	Regional	No/Unknown	Yes	Cancer	Dead	Dead	1	1	6
Male	<=75	Black	Unmarried and others	>70000	Upper	>76	Squamous cell carcinoma	GradeI-II	T3	N1	III	Regional	Yes	No/Unknown	Cancer	Dead	Dead	1	1	6
Male	<=75	White	Unmarried and others	>70000	Middle	30-76	Squamous cell carcinoma	GradeIII-IV	T3	N0	II	Regional	Yes	Yes	Others	Dead	Alive	1	0	50
Male	<=75	White	Unmarried and others	>70000	Lower	30-76	Adenocarcinoma	GradeIII-IV	T3	N2	IVA	Regional	Yes	Yes	Cancer	Dead	Dead	1	1	17
Female	<=75	Black	Unmarried and others	>70000	Upper	30-76	Squamous cell carcinoma	GradeIII-IV	T2	N1	II	Regional	Yes	Yes	Cancer	Dead	Dead	1	1	30
Male	75-85	White	Married	>70000	Lower	<=30	Adenocarcinoma	GradeIII-IV	T3	N2	IVA	Regional	Yes	Yes	Others	Dead	Alive	1	0	15
Male	<=75	White	Married	>70000	Upper	<=30	Squamous cell carcinoma	GradeI-II	T3	N2	III	Regional	Yes	Yes	Cancer	Dead	Dead	1	1	10
Male	75-85	White	Married	>70000	Lower	30-76	Adenocarcinoma	GradeIII-IV	T1	N0	I	Localized	Yes	No/Unknown	Others	Dead	Alive	1	0	6
Female	<=75	White	Married	>70000	Middle	<=30	Squamous cell carcinoma	GradeI-II	T3	N0	II	Regional	Yes	Yes	Cancer	Dead	Dead	1	1	54
Male	<=75	White	Married	>70000	Middle	<=30	Squamous cell carcinoma	GradeI-II	T3	N1	III	Regional	Yes	Yes	Cancer	Dead	Dead	1	1	18
Male	75-85	White	Married	>70000	Lower	>76	Adenocarcinoma	GradeIII-IV	T3	N1	III	Regional	Yes	Yes	Cancer	Dead	Dead	1	1	22
Male	<=75	White	Married	>70000	Lower	<=30	Adenocarcinoma	GradeIII-IV	T3	N2	IVA	Regional	Yes	Yes	Cancer	Dead	Dead	1	1	23
Male	<=75	White	Married	>70000	Middle	<=30	Squamous cell carcinoma	GradeIII-IV	T3	N0	II	Regional	No/Unknown	Yes	Cancer	Dead	Dead	1	1	12
Male	75-85	White	Married	>70000	Lower	30-76	Adenocarcinoma	GradeIII-IV	T3	N1	III	Regional	Yes	Yes	Cancer	Dead	Dead	1	1	17
Male	75-85	White	Married	>70000	Lower	>76	Adenocarcinoma	GradeIII-IV	T1	N1	II	Regional	Yes	Yes	Others	Alive	Alive	0	0	23
Male	<=75	White	Married	>70000	Lower	30-76	Adenocarcinoma	GradeIII-IV	T3	N1	III	Regional	Yes	Yes	Cancer	Dead	Dead	1	1	13
Male	75-85	White	Unmarried and others	>70000	Lower	<=30	Adenocarcinoma	GradeI-II	T2	N1	III	Regional	Yes	Yes	Others	Dead	Alive	1	0	11
Female	75-85	White	Unmarried and others	>70000	Lower	<=30	Adenocarcinoma	GradeIII-IV	T2	N0	II	Localized	Yes	Yes	Cancer	Dead	Dead	1	1	31
Male	<=75	White	Unmarried and others	>70000	Upper	<=30	Squamous cell carcinoma	GradeI-II	T3	N1	III	Regional	Yes	Yes	Others	Dead	Alive	1	0	12
Male	<=75	White	Unmarried and others	>70000	Lower	30-76	Adenocarcinoma	GradeI-II	T3	N1	III	Regional	Yes	Yes	Cancer	Dead	Dead	1	1	12
Male	<=75	White	Married	>70000	Lower	<=30	Adenocarcinoma	GradeIII-IV	T2	N1	III	Regional	Yes	Yes	Cancer	Dead	Dead	1	1	53
Male	<=75	White	Married	>70000	Upper	>76	Adenocarcinoma	GradeIII-IV	T1	N1	II	Regional	Yes	Yes	Cancer	Dead	Dead	1	1	38
Male	75-85	White	Unmarried and others	>70000	Overlapping	<=30	Adenocarcinoma	GradeI-II	T2	N1	III	Regional	No/Unknown	Yes	Others	Alive	Alive	0	0	62
Male	<=75	White	Married	>70000	Lower	<=30	Adenocarcinoma	GradeI-II	T3	N0	III	Regional	Yes	Yes	Cancer	Dead	Dead	1	1	10
Male	75-85	White	Married	>70000	Lower	30-76	Adenocarcinoma	GradeIII-IV	T3	N0	III	Regional	Yes	Yes	Cancer	Dead	Dead	1	1	47
Male	<=75	White	Married	>70000	Lower	<=30	Adenocarcinoma	GradeI-II	T1	N0	I	Localized	No/Unknown	No/Unknown	Cancer	Dead	Dead	1	1	34
Female	<=75	White	Unmarried and others	>70000	Lower	>76	Squamous cell carcinoma	GradeI-II	T3	N1	III	Regional	Yes	No/Unknown	Cancer	Dead	Dead	1	1	30
Male	75-85	White	Unmarried and others	>70000	Upper	<=30	Squamous cell carcinoma	GradeI-II	T2	N1	II	Regional	Yes	Yes	Cancer	Dead	Dead	1	1	14
Male	75-85	White	Married	>70000	Middle	30-76	Squamous cell carcinoma	GradeIII-IV	T3	N1	III	Regional	No/Unknown	Yes	Cancer	Dead	Dead	1	1	8
Male	>85	White	Married	>70000	Lower	<=30	Adenocarcinoma	GradeIII-IV	T3	N0	III	Regional	Yes	Yes	Cancer	Dead	Dead	1	1	5
Male	<=75	Black	Unmarried and others	>70000	Overlapping	30-76	Squamous cell carcinoma	GradeI-II	T2	N1	II	Regional	Yes	Yes	Cancer	Dead	Dead	1	1	10
Male	75-85	White	Married	>70000	Middle	<=30	Squamous cell carcinoma	GradeI-II	T2	N1	II	Regional	Yes	Yes	Others	Alive	Alive	0	0	71
Female	75-85	White	Unmarried and others	>70000	Middle	30-76	Squamous cell carcinoma	GradeIII-IV	T2	N0	II	Localized	Yes	No/Unknown	Cancer	Dead	Dead	1	1	3
Male	<=75	White	Married	>70000	Middle	30-76	Squamous cell carcinoma	GradeI-II	T3	N1	III	Regional	Yes	Yes	Cancer	Dead	Dead	1	1	22
Male	<=75	Black	Unmarried and others	>70000	Upper	30-76	Squamous cell carcinoma	GradeIII-IV	T3	N1	III	Regional	Yes	Yes	Cancer	Dead	Dead	1	1	17
Male	<=75	White	Married	>70000	Upper	<=30	Adenocarcinoma	GradeIII-IV	T2	N1	III	Regional	Yes	Yes	Others	Alive	Alive	0	0	55
Male	<=75	White	Unmarried and others	>70000	Middle	30-76	Squamous cell carcinoma	GradeIII-IV	T4	N2	IVA	Regional	Yes	Yes	Others	Alive	Alive	0	0	52
Female	<=75	White	Married	>70000	Upper	<=30	Squamous cell carcinoma	GradeI-II	T3	N1	III	Regional	Yes	Yes	Others	Alive	Alive	0	0	57
Female	75-85	White	Unmarried and others	>70000	Lower	30-76	Squamous cell carcinoma	GradeI-II	T3	N1	III	Regional	Yes	Yes	Others	Alive	Alive	0	0	8
Male	75-85	Black	Unmarried and others	>70000	Middle	30-76	Squamous cell carcinoma	GradeI-II	T2	N0	II	Localized	Yes	Yes	Others	Alive	Alive	0	0	55
Male	75-85	White	Married	>70000	Upper	<=30	Squamous cell carcinoma	GradeIII-IV	T1	N1	I	Regional	No/Unknown	Yes	Others	Alive	Alive	0	0	42
Male	<=75	Black	Married	>70000	Middle	>76	Squamous cell carcinoma	GradeI-II	T3	N1	III	Regional	Yes	No/Unknown	Cancer	Dead	Dead	1	1	10
Female	<=75	White	Unmarried and others	>70000	Lower	<=30	Squamous cell carcinoma	GradeIII-IV	T3	N1	III	Regional	No/Unknown	Yes	Cancer	Dead	Dead	1	1	8
Male	75-85	White	Married	>70000	Lower	30-76	Adenocarcinoma	GradeI-II	T3	N2	IVA	Regional	No/Unknown	Yes	Cancer	Dead	Dead	1	1	3
Male	>85	White	Married	>70000	Lower	30-76	Adenocarcinoma	GradeI-II	T3	N1	III	Regional	No/Unknown	Yes	Cancer	Dead	Dead	1	1	11
Male	>85	White	Married	>70000	Lower	>76	Squamous cell carcinoma	GradeIII-IV	T3	N0	II	Regional	No/Unknown	No/Unknown	Cancer	Dead	Dead	1	1	1
Male	>85	White	Married	>70000	Lower	<=30	Adenocarcinoma	GradeIII-IV	T2	N1	III	Regional	No/Unknown	Yes	Others	Dead	Alive	1	0	10
Male	<=75	White	Unmarried and others	>70000	Lower	30-76	Adenocarcinoma	GradeIII-IV	T3	N1	III	Regional	No/Unknown	No/Unknown	Cancer	Dead	Dead	1	1	12
Female	<=75	Black	Unmarried and others	>70000	Middle	<=30	Squamous cell carcinoma	GradeIII-IV	T2	N1	II	Regional	Yes	Yes	Others	Alive	Alive	0	0	9
Male	75-85	White	Married	>70000	Lower	<=30	Squamous cell carcinoma	GradeI-II	T1	N0	I	Localized	Yes	Yes	Cancer	Dead	Dead	1	1	12
Male	75-85	White	Married	>70000	Lower	<=30	Adenocarcinoma	GradeIII-IV	T3	N1	III	Regional	Yes	Yes	Cancer	Dead	Dead	1	1	17
Male	<=75	White	Married	>70000	Lower	<=30	Adenocarcinoma	GradeIII-IV	T3	N0	III	Regional	Yes	Yes	Cancer	Dead	Dead	1	1	19
Female	75-85	White	Unmarried and others	>70000	Middle	<=30	Squamous cell carcinoma	GradeI-II	T2	N0	II	Localized	Yes	Yes	Cancer	Dead	Dead	1	1	9
Male	<=75	White	Unmarried and others	>70000	Middle	30-76	Squamous cell carcinoma	GradeIII-IV	T3	N0	II	Localized	No/Unknown	Yes	Others	Dead	Alive	1	0	17
Male	<=75	White	Unmarried and others	>70000	Lower	30-76	Adenocarcinoma	GradeIII-IV	T3	N1	III	Regional	Yes	Yes	Cancer	Dead	Dead	1	1	3
Male	75-85	White	Unmarried and others	>70000	Upper	<=30	Squamous cell carcinoma	GradeIII-IV	T3	N1	III	Regional	Yes	Yes	Cancer	Dead	Dead	1	1	24
Male	<=75	White	Married	>70000	Middle	30-76	Squamous cell carcinoma	GradeIII-IV	T1	N0	I	Localized	Yes	Yes	Others	Alive	Alive	0	0	39
Female	>85	Black	Unmarried and others	>70000	Middle	30-76	Squamous cell carcinoma	GradeIII-IV	T3	N1	III	Regional	Yes	Yes	Cancer	Dead	Dead	1	1	3
Male	<=75	White	Married	>70000	Lower	<=30	Adenocarcinoma	GradeIII-IV	T1	N1	II	Regional	Yes	Yes	Others	Alive	Alive	0	0	25
Male	<=75	White	Married	>70000	Lower	30-76	Adenocarcinoma	GradeIII-IV	T3	N1	III	Regional	Yes	Yes	Cancer	Dead	Dead	1	1	26
Male	<=75	White	Unmarried and others	>70000	Lower	30-76	Adenocarcinoma	GradeIII-IV	T4	N1	III	Regional	Yes	Yes	Cancer	Dead	Dead	1	1	8
Male	75-85	White	Unmarried and others	>70000	Middle	30-76	Adenocarcinoma	GradeIII-IV	T3	N1	III	Regional	No/Unknown	Yes	Cancer	Dead	Dead	1	1	12
Female	75-85	White	Unmarried and others	>70000	Middle	30-76	Squamous cell carcinoma	GradeI-II	T3	N0	II	Regional	Yes	Yes	Others	Alive	Alive	0	0	31
Female	75-85	Black	Married	>70000	Overlapping	30-76	Squamous cell carcinoma	GradeI-II	T1	N1	I	Regional	Yes	Yes	Cancer	Dead	Dead	1	1	10
Male	<=75	Black	Unmarried and others	>70000	Lower	<=30	Adenocarcinoma	GradeI-II	T1	N0	I	Localized	No/Unknown	No/Unknown	Others	Alive	Alive	0	0	10
Male	<=75	White	Married	>70000	Upper	30-76	Squamous cell carcinoma	GradeIII-IV	T3	N1	III	Regional	Yes	Yes	Cancer	Dead	Dead	1	1	11
Male	75-85	White	Unmarried and others	>70000	Lower	<=30	Adenocarcinoma	GradeIII-IV	T3	N1	III	Regional	Yes	Yes	Others	Alive	Alive	0	0	15
Male	75-85	White	Married	>70000	Lower	<=30	Squamous cell carcinoma	GradeIII-IV	T3	N1	III	Regional	Yes	No/Unknown	Cancer	Dead	Dead	1	1	11
Male	<=75	White	Unmarried and others	>70000	Lower	<=30	Adenocarcinoma	GradeI-II	T3	N1	III	Regional	Yes	Yes	Others	Alive	Alive	0	0	11
Male	75-85	White	Married	>70000	Lower	<=30	Adenocarcinoma	GradeI-II	T3	N0	III	Regional	Yes	Yes	Cancer	Dead	Dead	1	1	11
Female	<=75	White	Married	>70000	Upper	30-76	Adenocarcinoma	GradeI-II	T2	N0	II	Localized	Yes	Yes	Others	Alive	Alive	0	0	15
Male	<=75	White	Married	>70000	Upper	30-76	Squamous cell carcinoma	GradeI-II	T3	N0	II	Regional	Yes	Yes	Others	Alive	Alive	0	0	18
Female	>85	Black	Unmarried and others	>70000	Lower	30-76	Squamous cell carcinoma	GradeI-II	T1	N0	I	Localized	No/Unknown	Yes	Cancer	Dead	Dead	1	1	4
Female	>85	White	Unmarried and others	>70000	Lower	30-76	Adenocarcinoma	GradeIII-IV	T3	N0	III	Localized	No/Unknown	No/Unknown	Cancer	Dead	Dead	1	1	2
Female	75-85	White	Married	>70000	Lower	>76	Adenocarcinoma	GradeI-II	T1	N1	II	Regional	Yes	Yes	Others	Alive	Alive	0	0	22
Male	>85	White	Married	>70000	Lower	<=30	Adenocarcinoma	GradeI-II	T2	N0	II	Localized	Yes	Yes	Cancer	Dead	Dead	1	1	12
Male	<=75	White	Married	>70000	Lower	<=30	Adenocarcinoma	GradeI-II	T3	N0	III	Regional	Yes	Yes	Cancer	Dead	Dead	1	1	11
Male	<=75	White	Married	>70000	Lower	30-76	Adenocarcinoma	GradeI-II	T3	N1	III	Regional	Yes	Yes	Others	Alive	Alive	0	0	17
Male	<=75	White	Unmarried and others	>70000	Lower	>76	Adenocarcinoma	GradeIII-IV	T3	N1	III	Regional	Yes	Yes	Cancer	Dead	Dead	1	1	3
Male	<=75	White	Unmarried and others	>70000	Lower	<=30	Adenocarcinoma	GradeI-II	T1	N0	I	Localized	No/Unknown	No/Unknown	Others	Alive	Alive	0	0	6
Male	75-85	White	Unmarried and others	>70000	Lower	30-76	Adenocarcinoma	GradeI-II	T3	N0	III	Regional	Yes	Yes	Others	Alive	Alive	0	0	4
Male	<=75	White	Unmarried and others	>70000	Lower	>76	Squamous cell carcinoma	GradeIII-IV	T1	N1	I	Regional	Yes	Yes	Others	Alive	Alive	0	0	5
Male	<=75	White	Married	>70000	Upper	30-76	Squamous cell carcinoma	GradeI-II	T3	N1	III	Regional	Yes	No/Unknown	Others	Alive	Alive	0	0	1
Female	75-85	White	Unmarried and others	>70000	Middle	<=30	Squamous cell carcinoma	GradeI-II	T3	N1	III	Regional	Yes	Yes	Others	Alive	Alive	0	0	9
Female	75-85	White	Married	>70000	Lower	30-76	Adenocarcinoma	GradeI-II	T3	N1	III	Regional	Yes	Yes	Others	Alive	Alive	0	0	6
Male	75-85	White	Unmarried and others	>70000	Lower	30-76	Adenocarcinoma	GradeI-II	T3	N0	III	Regional	Yes	Yes	Others	Alive	Alive	0	0	3
Male	<=75	White	Married	>70000	Lower	>76	Squamous cell carcinoma	GradeI-II	T4	N1	IVA	Regional	Yes	Yes	Others	Alive	Alive	0	0	7
Female	>85	White	Unmarried and others	>70000	Lower	<=30	Adenocarcinoma	GradeI-II	T3	N0	III	Regional	No/Unknown	No/Unknown	Others	Alive	Alive	0	0	4
Male	>85	Others	Married	>70000	Lower	30-76	Adenocarcinoma	GradeI-II	T1	N0	I	Localized	Yes	Yes	Others	Alive	Alive	0	0	10
Female	<=75	Others	Married	<=70000	Lower	30-76	Squamous cell carcinoma	GradeIII-IV	T3	N0	II	Regional	Yes	No/Unknown	Cancer	Dead	Dead	1	1	10
Male	75-85	Others	Married	>70000	Upper	<=30	Squamous cell carcinoma	GradeI-II	T4	N0	IVA	Regional	Yes	Yes	Others	Dead	Alive	1	0	4
Male	75-85	Others	Married	>70000	Lower	30-76	Squamous cell carcinoma	GradeIII-IV	T3	N1	III	Regional	Yes	Yes	Cancer	Dead	Dead	1	1	17
Male	75-85	White	Married	>70000	Lower	<=30	Adenocarcinoma	GradeI-II	T1	N0	I	Localized	Yes	Yes	Others	Dead	Alive	1	0	8
Female	<=75	White	Unmarried and others	>70000	Middle	30-76	Squamous cell carcinoma	GradeI-II	T3	N0	II	Regional	Yes	Yes	Others	Dead	Alive	1	0	26
Male	75-85	Others	Unmarried and others	>70000	Middle	30-76	Squamous cell carcinoma	GradeI-II	T1	N0	I	Localized	No/Unknown	Yes	Cancer	Dead	Dead	1	1	3
Male	<=75	Others	Married	>70000	Lower	>76	Squamous cell carcinoma	GradeI-II	T3	N1	III	Regional	Yes	Yes	Cancer	Dead	Dead	1	1	3
Male	75-85	Others	Married	>70000	Lower	30-76	Squamous cell carcinoma	GradeI-II	T1	N0	I	Localized	Yes	Yes	Others	Alive	Alive	0	0	18
Male	<=75	White	Unmarried and others	>70000	Lower	30-76	Adenocarcinoma	GradeI-II	T1	N1	II	Regional	Yes	Yes	Cancer	Dead	Dead	1	1	6
Male	<=75	White	Married	>70000	Lower	30-76	Squamous cell carcinoma	GradeI-II	T3	N0	II	Regional	Yes	Yes	Others	Alive	Alive	0	0	124
Male	75-85	White	Unmarried and others	>70000	Lower	30-76	Adenocarcinoma	GradeI-II	T4	N1	III	Regional	Yes	Yes	Others	Dead	Alive	1	0	16
Male	75-85	Others	Married	>70000	Lower	<=30	Adenocarcinoma	GradeIII-IV	T1	N0	I	Localized	Yes	Yes	Cancer	Dead	Dead	1	1	68
Male	<=75	White	Married	>70000	Lower	30-76	Adenocarcinoma	GradeIII-IV	T3	N2	IVA	Regional	Yes	No/Unknown	Cancer	Dead	Dead	1	1	17
Male	<=75	Others	Married	>70000	Lower	30-76	Adenocarcinoma	GradeI-II	T3	N1	III	Regional	Yes	Yes	Cancer	Dead	Dead	1	1	18
Male	<=75	White	Unmarried and others	>70000	Upper	30-76	Squamous cell carcinoma	GradeIII-IV	T4	N0	IVA	Regional	No/Unknown	No/Unknown	Cancer	Dead	Dead	1	1	3
Male	<=75	Others	Unmarried and others	>70000	Upper	<=30	Squamous cell carcinoma	GradeIII-IV	T3	N1	III	Regional	Yes	Yes	Cancer	Dead	Dead	1	1	5
Female	75-85	White	Married	>70000	Middle	30-76	Squamous cell carcinoma	GradeI-II	T2	N0	II	Localized	No/Unknown	Yes	Cancer	Dead	Dead	1	1	3
Female	75-85	Others	Married	>70000	Upper	30-76	Squamous cell carcinoma	GradeI-II	T4	N1	IVA	Regional	Yes	Yes	Cancer	Dead	Dead	1	1	16
Male	<=75	Others	Married	>70000	Upper	30-76	Squamous cell carcinoma	GradeI-II	T3	N2	III	Regional	Yes	Yes	Cancer	Dead	Dead	1	1	16
Male	<=75	Others	Married	>70000	Lower	30-76	Adenocarcinoma	GradeI-II	T3	N2	IVA	Regional	Yes	Yes	Cancer	Dead	Dead	1	1	9
Male	<=75	White	Married	<=70000	Lower	>76	Adenocarcinoma	GradeIII-IV	T3	N0	III	Regional	Yes	No/Unknown	Cancer	Dead	Dead	1	1	7
Male	<=75	Others	Married	<=70000	Upper	30-76	Squamous cell carcinoma	GradeIII-IV	T4	N0	IVA	Regional	Yes	Yes	Cancer	Dead	Dead	1	1	1
Male	<=75	Others	Unmarried and others	<=70000	Lower	<=30	Adenocarcinoma	GradeI-II	T1	N0	I	Localized	Yes	Yes	Others	Alive	Alive	0	0	75
Male	<=75	Others	Married	>70000	Lower	30-76	Adenocarcinoma	GradeIII-IV	T3	N1	III	Regional	Yes	Yes	Cancer	Dead	Dead	1	1	9
Female	<=75	White	Unmarried and others	>70000	Upper	30-76	Squamous cell carcinoma	GradeI-II	T4	N1	IVA	Regional	Yes	Yes	Cancer	Dead	Dead	1	1	14
Female	<=75	Others	Unmarried and others	>70000	Middle	>76	Squamous cell carcinoma	GradeIII-IV	T3	N1	III	Regional	Yes	Yes	Others	Alive	Alive	0	0	44
Male	<=75	White	Unmarried and others	>70000	Upper	30-76	Squamous cell carcinoma	GradeI-II	T3	N0	II	Regional	Yes	Yes	Others	Alive	Alive	0	0	48
Male	<=75	White	Unmarried and others	>70000	Lower	30-76	Squamous cell carcinoma	GradeIII-IV	T3	N0	II	Regional	Yes	Yes	Cancer	Dead	Dead	1	1	17
Male	>85	Others	Married	>70000	Lower	<=30	Adenocarcinoma	GradeI-II	T3	N0	III	Localized	Yes	Yes	Others	Dead	Alive	1	0	16
Male	<=75	White	Unmarried and others	>70000	Upper	30-76	Squamous cell carcinoma	GradeI-II	T3	N0	II	Regional	Yes	Yes	Others	Alive	Alive	0	0	49
Male	<=75	Others	Married	>70000	Lower	30-76	Squamous cell carcinoma	GradeI-II	T3	N2	III	Regional	Yes	Yes	Others	Alive	Alive	0	0	50
Female	<=75	White	Married	>70000	Upper	<=30	Squamous cell carcinoma	GradeI-II	T2	N1	II	Regional	Yes	Yes	Cancer	Dead	Dead	1	1	45
Female	>85	Others	Unmarried and others	>70000	Middle	30-76	Squamous cell carcinoma	GradeI-II	T3	N1	III	Regional	No/Unknown	Yes	Cancer	Dead	Dead	1	1	7
Female	<=75	White	Unmarried and others	>70000	Lower	<=30	Squamous cell carcinoma	GradeI-II	T1	N1	I	Regional	Yes	Yes	Cancer	Dead	Dead	1	1	3
Female	>85	Others	Unmarried and others	>70000	Middle	<=30	Squamous cell carcinoma	GradeIII-IV	T1	N0	I	Localized	No/Unknown	Yes	Others	Dead	Alive	1	0	22
Male	75-85	Others	Married	>70000	Upper	30-76	Squamous cell carcinoma	GradeI-II	T3	N0	II	Regional	Yes	Yes	Cancer	Dead	Dead	1	1	29
Male	<=75	Others	Married	>70000	Lower	30-76	Adenocarcinoma	GradeIII-IV	T3	N0	III	Regional	Yes	Yes	Others	Alive	Alive	0	0	40
Male	<=75	Others	Married	>70000	Lower	30-76	Adenocarcinoma	GradeI-II	T3	N1	III	Regional	Yes	Yes	Others	Alive	Alive	0	0	20
Male	<=75	Others	Unmarried and others	>70000	Middle	<=30	Adenocarcinoma	GradeIII-IV	T3	N0	III	Regional	Yes	Yes	Cancer	Dead	Dead	1	1	3
Male	<=75	Others	Married	>70000	Middle	>76	Squamous cell carcinoma	GradeIII-IV	T2	N0	II	Localized	Yes	Yes	Cancer	Dead	Dead	1	1	10
Male	<=75	Others	Married	>70000	Lower	30-76	Adenocarcinoma	GradeIII-IV	T3	N1	III	Regional	Yes	Yes	Others	Dead	Alive	1	0	6
Female	<=75	Others	Unmarried and others	>70000	Middle	30-76	Squamous cell carcinoma	GradeI-II	T3	N1	III	Regional	Yes	Yes	Others	Alive	Alive	0	0	12
Female	<=75	Others	Married	>70000	Middle	30-76	Squamous cell carcinoma	GradeI-II	T3	N1	III	Regional	Yes	Yes	Others	Alive	Alive	0	0	11
Male	<=75	White	Unmarried and others	>70000	Middle	>76	Squamous cell carcinoma	GradeI-II	T3	N1	III	Regional	Yes	Yes	Others	Alive	Alive	0	0	9
Male	<=75	Others	Unmarried and others	>70000	Lower	30-76	Adenocarcinoma	GradeIII-IV	T3	N0	III	Regional	Yes	Yes	Others	Alive	Alive	0	0	7
Male	<=75	Others	Unmarried and others	>70000	Lower	30-76	Squamous cell carcinoma	GradeIII-IV	T3	N0	II	Regional	Yes	Yes	Others	Alive	Alive	0	0	4
Male	>85	White	Unmarried and others	<=70000	Lower	30-76	Adenocarcinoma	GradeI-II	T1	N0	I	Localized	Yes	Yes	Cancer	Dead	Dead	1	1	17
Female	<=75	White	Married	<=70000	Overlapping	>76	Squamous cell carcinoma	GradeI-II	T4	N2	IVA	Regional	Yes	Yes	Cancer	Dead	Dead	1	1	2
Female	75-85	White	Married	>70000	Upper	>76	Squamous cell carcinoma	GradeIII-IV	T3	N1	III	Regional	No/Unknown	Yes	Cancer	Dead	Dead	1	1	1
Female	<=75	White	Married	>70000	Middle	30-76	Squamous cell carcinoma	GradeIII-IV	T3	N1	III	Regional	Yes	Yes	Others	Dead	Alive	1	0	39
Male	75-85	White	Married	<=70000	Middle	>76	Adenocarcinoma	GradeI-II	T3	N1	III	Regional	Yes	Yes	Cancer	Dead	Dead	1	1	6
Male	<=75	White	Married	<=70000	Middle	>76	Squamous cell carcinoma	GradeI-II	T3	N2	III	Regional	Yes	Yes	Others	Dead	Alive	1	0	94
Female	>85	White	Unmarried and others	>70000	Middle	<=30	Squamous cell carcinoma	GradeI-II	T3	N0	II	Regional	No/Unknown	Yes	Cancer	Dead	Dead	1	1	4
Female	75-85	White	Unmarried and others	<=70000	Lower	<=30	Adenocarcinoma	GradeI-II	T2	N0	II	Localized	Yes	Yes	Others	Alive	Alive	0	0	2
Male	75-85	White	Married	<=70000	Lower	<=30	Adenocarcinoma	GradeIII-IV	T1	N0	I	Localized	Yes	Yes	Others	Dead	Alive	1	0	44
Male	75-85	White	Married	<=70000	Lower	>76	Adenocarcinoma	GradeI-II	T3	N1	III	Regional	Yes	Yes	Cancer	Dead	Dead	1	1	42
Male	>85	White	Unmarried and others	<=70000	Lower	<=30	Adenocarcinoma	GradeIII-IV	T2	N1	III	Regional	No/Unknown	No/Unknown	Cancer	Dead	Dead	1	1	17
Female	<=75	White	Married	<=70000	Upper	<=30	Squamous cell carcinoma	GradeI-II	T3	N0	II	Regional	Yes	Yes	Others	Alive	Alive	0	0	39
Female	<=75	White	Unmarried and others	<=70000	Lower	30-76	Adenocarcinoma	GradeI-II	T3	N1	III	Regional	Yes	Yes	Cancer	Dead	Dead	1	1	19
Female	<=75	White	Unmarried and others	>70000	Lower	<=30	Adenocarcinoma	GradeIII-IV	T1	N0	I	Localized	Yes	No/Unknown	Others	Alive	Alive	0	0	18
Male	<=75	White	Married	<=70000	Upper	>76	Squamous cell carcinoma	GradeI-II	T1	N0	I	Localized	No/Unknown	Yes	Others	Dead	Alive	1	0	5
Male	>85	White	Married	>70000	Lower	30-76	Adenocarcinoma	GradeI-II	T3	N1	III	Regional	Yes	Yes	Cancer	Dead	Dead	1	1	18
Male	75-85	White	Married	<=70000	Middle	<=30	Squamous cell carcinoma	GradeIII-IV	T2	N0	II	Localized	Yes	Yes	Cancer	Dead	Dead	1	1	30
Male	75-85	White	Married	<=70000	Upper	<=30	Squamous cell carcinoma	GradeI-II	T1	N0	I	Localized	Yes	Yes	Cancer	Dead	Dead	1	1	15
Male	75-85	White	Married	<=70000	Lower	<=30	Adenocarcinoma	GradeIII-IV	T1	N1	II	Regional	Yes	Yes	Cancer	Dead	Dead	1	1	12
Male	>85	White	Unmarried and others	>70000	Middle	<=30	Squamous cell carcinoma	GradeI-II	T2	N1	II	Regional	No/Unknown	No/Unknown	Cancer	Dead	Dead	1	1	6
Male	75-85	White	Married	<=70000	Lower	<=30	Adenocarcinoma	GradeI-II	T3	N0	III	Regional	Yes	Yes	Cancer	Dead	Dead	1	1	94
Male	<=75	White	Unmarried and others	<=70000	Lower	<=30	Adenocarcinoma	GradeI-II	T1	N0	I	Localized	No/Unknown	No/Unknown	Cancer	Dead	Dead	1	1	36
Male	75-85	White	Unmarried and others	<=70000	Lower	<=30	Adenocarcinoma	GradeI-II	T3	N0	III	Regional	Yes	Yes	Cancer	Dead	Dead	1	1	2
Male	<=75	White	Married	<=70000	Lower	30-76	Adenocarcinoma	GradeI-II	T4	N1	III	Regional	Yes	No/Unknown	Cancer	Dead	Dead	1	1	18
Male	<=75	White	Married	>70000	Middle	30-76	Adenocarcinoma	GradeIII-IV	T3	N0	III	Regional	Yes	Yes	Others	Dead	Alive	1	0	42
Male	<=75	White	Married	>70000	Lower	<=30	Squamous cell carcinoma	GradeI-II	T1	N1	I	Regional	Yes	Yes	Others	Alive	Alive	0	0	12
Male	>85	White	Unmarried and others	>70000	Lower	30-76	Adenocarcinoma	GradeI-II	T2	N0	II	Localized	No/Unknown	Yes	Cancer	Dead	Dead	1	1	14
Female	<=75	White	Married	<=70000	Middle	30-76	Squamous cell carcinoma	GradeIII-IV	T3	N1	III	Regional	Yes	Yes	Cancer	Dead	Dead	1	1	8
Male	<=75	White	Married	>70000	Lower	<=30	Adenocarcinoma	GradeIII-IV	T3	N0	III	Regional	Yes	Yes	Others	Alive	Alive	0	0	17
Female	75-85	White	Married	<=70000	Middle	<=30	Squamous cell carcinoma	GradeIII-IV	T3	N0	II	Regional	Yes	Yes	Others	Alive	Alive	0	0	121
Male	<=75	White	Married	<=70000	Lower	<=30	Adenocarcinoma	GradeIII-IV	T2	N0	II	Localized	Yes	Yes	Cancer	Dead	Dead	1	1	1
Male	<=75	White	Married	<=70000	Lower	>76	Adenocarcinoma	GradeIII-IV	T3	N0	III	Regional	No/Unknown	No/Unknown	Cancer	Dead	Dead	1	1	10
Female	<=75	White	Unmarried and others	>70000	Middle	30-76	Squamous cell carcinoma	GradeI-II	T4	N0	IVA	Regional	Yes	Yes	Cancer	Dead	Dead	1	1	4
Female	>85	White	Unmarried and others	<=70000	Upper	<=30	Squamous cell carcinoma	GradeI-II	T2	N1	II	Regional	Yes	Yes	Cancer	Dead	Dead	1	1	10
Male	<=75	White	Married	>70000	Lower	<=30	Adenocarcinoma	GradeIII-IV	T3	N0	III	Regional	Yes	Yes	Cancer	Dead	Dead	1	1	36
Male	>85	White	Married	<=70000	Lower	30-76	Squamous cell carcinoma	GradeI-II	T3	N1	III	Regional	No/Unknown	Yes	Cancer	Dead	Dead	1	1	7
Male	75-85	White	Unmarried and others	>70000	Lower	30-76	Adenocarcinoma	GradeIII-IV	T3	N1	III	Regional	Yes	Yes	Cancer	Dead	Dead	1	1	12
Male	>85	White	Married	<=70000	Lower	30-76	Adenocarcinoma	GradeIII-IV	T2	N0	II	Localized	No/Unknown	Yes	Cancer	Dead	Dead	1	1	7
Female	<=75	White	Unmarried and others	<=70000	Lower	>76	Squamous cell carcinoma	GradeI-II	T4	N3	IVA	Regional	No/Unknown	No/Unknown	Cancer	Dead	Dead	1	1	6
Male	<=75	White	Married	<=70000	Middle	30-76	Adenocarcinoma	GradeI-II	T3	N1	III	Regional	Yes	Yes	Cancer	Dead	Dead	1	1	10
Male	<=75	White	Married	<=70000	Lower	30-76	Adenocarcinoma	GradeIII-IV	T1	N1	II	Regional	Yes	Yes	Cancer	Dead	Dead	1	1	14
Female	<=75	White	Unmarried and others	>70000	Lower	30-76	Adenocarcinoma	GradeIII-IV	T3	N1	III	Regional	Yes	Yes	Cancer	Dead	Dead	1	1	6
Male	75-85	White	Unmarried and others	>70000	Lower	30-76	Adenocarcinoma	GradeI-II	T4	N1	III	Regional	No/Unknown	No/Unknown	Cancer	Dead	Dead	1	1	23
Male	<=75	White	Married	<=70000	Middle	>76	Adenocarcinoma	GradeI-II	T1	N0	I	Localized	Yes	Yes	Cancer	Dead	Dead	1	1	49
Male	<=75	White	Married	>70000	Lower	30-76	Adenocarcinoma	GradeI-II	T3	N1	III	Regional	Yes	Yes	Cancer	Dead	Dead	1	1	7
Female	75-85	White	Unmarried and others	<=70000	Overlapping	>76	Squamous cell carcinoma	GradeIII-IV	T3	N0	II	Regional	No/Unknown	No/Unknown	Others	Dead	Alive	1	0	1
Male	75-85	White	Married	>70000	Lower	<=30	Adenocarcinoma	GradeIII-IV	T1	N1	II	Regional	No/Unknown	No/Unknown	Cancer	Dead	Dead	1	1	1
Female	>85	White	Married	>70000	Lower	30-76	Adenocarcinoma	GradeIII-IV	T4	N0	III	Regional	Yes	Yes	Cancer	Dead	Dead	1	1	33
Male	75-85	White	Married	<=70000	Lower	30-76	Adenocarcinoma	GradeI-II	T3	N1	III	Regional	Yes	Yes	Cancer	Dead	Dead	1	1	20
Male	<=75	White	Unmarried and others	<=70000	Lower	<=30	Adenocarcinoma	GradeIII-IV	T2	N1	III	Regional	Yes	Yes	Cancer	Dead	Dead	1	1	23
Male	<=75	White	Unmarried and others	<=70000	Lower	>76	Squamous cell carcinoma	GradeIII-IV	T3	N2	III	Regional	Yes	Yes	Cancer	Dead	Dead	1	1	4
Male	<=75	White	Unmarried and others	>70000	Lower	<=30	Squamous cell carcinoma	GradeIII-IV	T2	N0	II	Localized	Yes	Yes	Others	Dead	Alive	1	0	54
Female	<=75	White	Unmarried and others	<=70000	Middle	<=30	Squamous cell carcinoma	GradeIII-IV	T2	N1	II	Regional	Yes	Yes	Cancer	Dead	Dead	1	1	23
Male	>85	White	Unmarried and others	<=70000	Lower	<=30	Adenocarcinoma	GradeIII-IV	T3	N0	III	Regional	No/Unknown	Yes	Cancer	Dead	Dead	1	1	6
Male	>85	White	Unmarried and others	>70000	Lower	30-76	Squamous cell carcinoma	GradeI-II	T1	N0	I	Localized	No/Unknown	Yes	Cancer	Dead	Dead	1	1	2
Male	75-85	White	Unmarried and others	<=70000	Lower	30-76	Squamous cell carcinoma	GradeI-II	T3	N1	III	Regional	Yes	Yes	Cancer	Dead	Dead	1	1	12
Male	75-85	White	Married	<=70000	Middle	30-76	Adenocarcinoma	GradeIII-IV	T4	N1	III	Regional	No/Unknown	Yes	Others	Dead	Alive	1	0	9
Male	75-85	White	Married	<=70000	Lower	>76	Adenocarcinoma	GradeIII-IV	T3	N1	III	Regional	Yes	Yes	Others	Dead	Alive	1	0	13
Male	>85	White	Married	>70000	Lower	<=30	Adenocarcinoma	GradeI-II	T4	N0	III	Regional	Yes	Yes	Cancer	Dead	Dead	1	1	4
Male	<=75	White	Unmarried and others	<=70000	Lower	<=30	Adenocarcinoma	GradeI-II	T3	N0	III	Regional	Yes	Yes	Others	Dead	Alive	1	0	45
Male	<=75	White	Unmarried and others	<=70000	Lower	30-76	Adenocarcinoma	GradeIII-IV	T3	N0	III	Regional	Yes	Yes	Cancer	Dead	Dead	1	1	19
Female	>85	White	Unmarried and others	>70000	Lower	30-76	Squamous cell carcinoma	GradeI-II	T3	N1	III	Regional	No/Unknown	No/Unknown	Cancer	Dead	Dead	1	1	1
Male	75-85	White	Unmarried and others	>70000	Lower	30-76	Adenocarcinoma	GradeI-II	T3	N1	III	Regional	Yes	Yes	Others	Alive	Alive	0	0	2
Male	75-85	White	Married	<=70000	Lower	30-76	Adenocarcinoma	GradeI-II	T2	N1	III	Regional	No/Unknown	Yes	Others	Dead	Alive	1	0	19
Male	<=75	White	Married	>70000	Lower	>76	Adenocarcinoma	GradeIII-IV	T3	N1	III	Regional	Yes	Yes	Cancer	Dead	Dead	1	1	28
Male	<=75	White	Married	<=70000	Lower	30-76	Adenocarcinoma	GradeIII-IV	T3	N2	IVA	Regional	Yes	Yes	Cancer	Dead	Dead	1	1	15
Male	<=75	White	Married	<=70000	Lower	30-76	Adenocarcinoma	GradeIII-IV	T3	N0	III	Regional	Yes	Yes	Cancer	Dead	Dead	1	1	11
Female	<=75	White	Unmarried and others	>70000	Middle	30-76	Squamous cell carcinoma	GradeI-II	T3	N0	II	Regional	No/Unknown	Yes	Cancer	Dead	Dead	1	1	2
Male	75-85	White	Unmarried and others	<=70000	Middle	30-76	Squamous cell carcinoma	GradeI-II	T4	N0	IVA	Regional	Yes	Yes	Others	Dead	Alive	1	0	48
Male	75-85	White	Married	<=70000	Lower	30-76	Adenocarcinoma	GradeIII-IV	T3	N2	IVA	Regional	Yes	Yes	Cancer	Dead	Dead	1	1	3
Male	<=75	White	Unmarried and others	<=70000	Upper	30-76	Squamous cell carcinoma	GradeI-II	T3	N0	II	Regional	Yes	Yes	Cancer	Dead	Dead	1	1	8
Male	<=75	White	Unmarried and others	>70000	Lower	30-76	Adenocarcinoma	GradeIII-IV	T3	N0	III	Regional	Yes	Yes	Others	Dead	Alive	1	0	22
Male	<=75	White	Unmarried and others	<=70000	Lower	<=30	Adenocarcinoma	GradeIII-IV	T1	N0	I	Localized	Yes	Yes	Others	Dead	Alive	1	0	1
Male	75-85	White	Married	<=70000	Lower	30-76	Adenocarcinoma	GradeIII-IV	T3	N1	III	Regional	No/Unknown	No/Unknown	Cancer	Dead	Dead	1	1	11
Male	75-85	White	Married	>70000	Middle	<=30	Adenocarcinoma	GradeIII-IV	T1	N1	II	Regional	Yes	Yes	Others	Dead	Alive	1	0	39
Male	75-85	White	Married	<=70000	Lower	<=30	Adenocarcinoma	GradeI-II	T2	N1	III	Regional	Yes	Yes	Others	Dead	Alive	1	0	3
Male	<=75	White	Unmarried and others	<=70000	Lower	30-76	Adenocarcinoma	GradeIII-IV	T1	N0	I	Localized	Yes	Yes	Cancer	Dead	Dead	1	1	21
Male	<=75	White	Unmarried and others	>70000	Middle	30-76	Adenocarcinoma	GradeI-II	T2	N1	III	Regional	Yes	Yes	Cancer	Dead	Dead	1	1	23
Female	>85	White	Unmarried and others	<=70000	Lower	>76	Adenocarcinoma	GradeI-II	T3	N2	IVA	Regional	Yes	Yes	Cancer	Dead	Dead	1	1	10
Male	<=75	White	Married	<=70000	Middle	>76	Adenocarcinoma	GradeIII-IV	T4	N2	IVA	Regional	Yes	Yes	Cancer	Dead	Dead	1	1	4
Male	<=75	White	Unmarried and others	>70000	Middle	30-76	Squamous cell carcinoma	GradeIII-IV	T3	N0	II	Regional	Yes	Yes	Cancer	Dead	Dead	1	1	22
Female	<=75	White	Unmarried and others	<=70000	Middle	<=30	Squamous cell carcinoma	GradeI-II	T1	N0	I	Localized	Yes	Yes	Cancer	Dead	Dead	1	1	60
Male	<=75	Others	Married	>70000	Upper	>76	Squamous cell carcinoma	GradeI-II	T4	N0	IVA	Regional	Yes	Yes	Cancer	Dead	Dead	1	1	6
Male	<=75	White	Married	>70000	Lower	>76	Adenocarcinoma	GradeIII-IV	T3	N0	III	Regional	Yes	Yes	Cancer	Dead	Dead	1	1	41
Male	<=75	White	Unmarried and others	<=70000	Middle	30-76	Adenocarcinoma	GradeI-II	T1	N1	II	Regional	Yes	Yes	Others	Dead	Alive	1	0	6
Male	<=75	White	Unmarried and others	<=70000	Lower	<=30	Adenocarcinoma	GradeI-II	T3	N0	III	Regional	No/Unknown	Yes	Cancer	Dead	Dead	1	1	12
Female	75-85	White	Unmarried and others	>70000	Middle	30-76	Squamous cell carcinoma	GradeI-II	T2	N0	II	Localized	Yes	Yes	Cancer	Dead	Dead	1	1	10
Male	<=75	White	Married	<=70000	Lower	<=30	Adenocarcinoma	GradeIII-IV	T3	N0	III	Regional	Yes	Yes	Others	Dead	Alive	1	0	35
Male	>85	White	Married	<=70000	Lower	>76	Adenocarcinoma	GradeIII-IV	T1	N0	I	Localized	No/Unknown	No/Unknown	Cancer	Dead	Dead	1	1	1
Male	<=75	White	Married	<=70000	Upper	<=30	Squamous cell carcinoma	GradeIII-IV	T2	N1	II	Regional	Yes	Yes	Others	Alive	Alive	0	0	88
Male	<=75	White	Unmarried and others	>70000	Middle	30-76	Squamous cell carcinoma	GradeI-II	T3	N2	III	Regional	Yes	Yes	Others	Alive	Alive	0	0	50
Male	75-85	White	Unmarried and others	<=70000	Lower	<=30	Adenocarcinoma	GradeIII-IV	T2	N0	II	Localized	Yes	Yes	Others	Alive	Alive	0	0	1
Male	75-85	White	Married	<=70000	Lower	<=30	Adenocarcinoma	GradeI-II	T1	N0	I	Localized	No/Unknown	Yes	Cancer	Dead	Dead	1	1	10
Male	<=75	White	Unmarried and others	>70000	Middle	30-76	Squamous cell carcinoma	GradeI-II	T1	N0	I	Localized	Yes	Yes	Others	Alive	Alive	0	0	88
Male	75-85	White	Unmarried and others	<=70000	Lower	>76	Adenocarcinoma	GradeI-II	T1	N1	II	Regional	No/Unknown	Yes	Cancer	Dead	Dead	1	1	10
Female	75-85	White	Unmarried and others	<=70000	Lower	>76	Adenocarcinoma	GradeI-II	T1	N0	I	Localized	No/Unknown	No/Unknown	Cancer	Dead	Dead	1	1	1
Female	75-85	White	Unmarried and others	>70000	Middle	<=30	Squamous cell carcinoma	GradeIII-IV	T1	N0	I	Localized	Yes	Yes	Cancer	Dead	Dead	1	1	22
Male	75-85	White	Married	<=70000	Lower	30-76	Adenocarcinoma	GradeI-II	T1	N1	II	Regional	Yes	Yes	Others	Alive	Alive	0	0	87
Male	<=75	White	Married	>70000	Upper	30-76	Squamous cell carcinoma	GradeIII-IV	T3	N1	III	Regional	Yes	Yes	Others	Alive	Alive	0	0	78
Male	75-85	White	Unmarried and others	<=70000	Lower	30-76	Squamous cell carcinoma	GradeI-II	T1	N0	I	Localized	Yes	Yes	Others	Alive	Alive	0	0	8
Male	<=75	White	Married	>70000	Lower	30-76	Adenocarcinoma	GradeIII-IV	T3	N1	III	Regional	Yes	Yes	Cancer	Dead	Dead	1	1	25
Male	75-85	White	Unmarried and others	<=70000	Lower	>76	Adenocarcinoma	GradeI-II	T3	N1	III	Regional	Yes	Yes	Cancer	Dead	Dead	1	1	46
Male	<=75	White	Married	>70000	Lower	>76	Adenocarcinoma	GradeIII-IV	T3	N0	III	Regional	Yes	Yes	Others	Dead	Alive	1	0	2
Male	75-85	White	Unmarried and others	>70000	Lower	30-76	Adenocarcinoma	GradeIII-IV	T3	N1	III	Regional	No/Unknown	Yes	Cancer	Dead	Dead	1	1	27
Male	<=75	White	Married	>70000	Middle	<=30	Squamous cell carcinoma	GradeI-II	T3	N2	III	Regional	Yes	Yes	Cancer	Dead	Dead	1	1	55
Male	<=75	White	Married	<=70000	Lower	30-76	Adenocarcinoma	GradeIII-IV	T3	N1	III	Regional	Yes	Yes	Cancer	Dead	Dead	1	1	25
Male	<=75	White	Unmarried and others	>70000	Upper	30-76	Squamous cell carcinoma	GradeIII-IV	T2	N0	II	Localized	Yes	Yes	Others	Alive	Alive	0	0	74
Male	<=75	White	Married	<=70000	Upper	30-76	Squamous cell carcinoma	GradeIII-IV	T3	N2	III	Regional	Yes	Yes	Cancer	Dead	Dead	1	1	37
Female	<=75	White	Married	<=70000	Upper	30-76	Squamous cell carcinoma	GradeIII-IV	T3	N1	III	Regional	Yes	Yes	Others	Alive	Alive	0	0	75
Male	<=75	White	Married	<=70000	Upper	30-76	Squamous cell carcinoma	GradeIII-IV	T3	N2	III	Regional	Yes	Yes	Cancer	Dead	Dead	1	1	19
Male	>85	White	Married	<=70000	Lower	30-76	Adenocarcinoma	GradeI-II	T3	N0	III	Regional	Yes	Yes	Cancer	Dead	Dead	1	1	17
Male	<=75	White	Married	<=70000	Lower	30-76	Adenocarcinoma	GradeI-II	T3	N1	III	Regional	Yes	Yes	Cancer	Dead	Dead	1	1	15
Male	<=75	White	Married	>70000	Lower	>76	Adenocarcinoma	GradeIII-IV	T1	N1	II	Regional	Yes	Yes	Cancer	Dead	Dead	1	1	7
Male	<=75	White	Married	>70000	Lower	30-76	Adenocarcinoma	GradeI-II	T3	N1	III	Regional	Yes	Yes	Cancer	Dead	Dead	1	1	6
Male	75-85	White	Unmarried and others	>70000	Lower	<=30	Adenocarcinoma	GradeIII-IV	T3	N2	IVA	Regional	Yes	Yes	Others	Dead	Alive	1	0	30
Male	<=75	White	Unmarried and others	>70000	Lower	30-76	Adenocarcinoma	GradeI-II	T3	N0	III	Regional	Yes	Yes	Others	Alive	Alive	0	0	66
Female	<=75	White	Unmarried and others	<=70000	Lower	30-76	Squamous cell carcinoma	GradeI-II	T3	N1	III	Regional	Yes	Yes	Others	Alive	Alive	0	0	65
Male	<=75	White	Unmarried and others	>70000	Lower	>76	Adenocarcinoma	GradeIII-IV	T3	N1	III	Regional	No/Unknown	Yes	Cancer	Dead	Dead	1	1	15
Female	<=75	White	Married	>70000	Lower	>76	Adenocarcinoma	GradeIII-IV	T3	N0	III	Regional	Yes	Yes	Cancer	Dead	Dead	1	1	2
Male	<=75	White	Unmarried and others	<=70000	Lower	30-76	Adenocarcinoma	GradeI-II	T3	N1	III	Regional	Yes	Yes	Cancer	Dead	Dead	1	1	6
Female	75-85	White	Unmarried and others	>70000	Lower	<=30	Adenocarcinoma	GradeI-II	T3	N1	III	Regional	Yes	Yes	Cancer	Dead	Dead	1	1	2
Male	75-85	White	Married	>70000	Overlapping	30-76	Adenocarcinoma	GradeIII-IV	T3	N1	III	Regional	Yes	Yes	Cancer	Dead	Dead	1	1	16
Female	<=75	White	Unmarried and others	<=70000	Lower	<=30	Adenocarcinoma	GradeI-II	T2	N0	II	Localized	Yes	Yes	Cancer	Dead	Dead	1	1	9
Male	<=75	White	Unmarried and others	<=70000	Lower	30-76	Adenocarcinoma	GradeIII-IV	T3	N3	IVA	Regional	Yes	Yes	Cancer	Dead	Dead	1	1	6
Male	<=75	White	Unmarried and others	>70000	Overlapping	30-76	Squamous cell carcinoma	GradeI-II	T3	N1	III	Regional	Yes	Yes	Cancer	Dead	Dead	1	1	10
Male	<=75	White	Married	<=70000	Lower	<=30	Adenocarcinoma	GradeIII-IV	T3	N0	III	Regional	Yes	Yes	Cancer	Dead	Dead	1	1	12
Male	<=75	White	Unmarried and others	>70000	Middle	30-76	Squamous cell carcinoma	GradeI-II	T3	N2	III	Regional	Yes	Yes	Others	Dead	Alive	1	0	3
Male	75-85	White	Married	>70000	Lower	>76	Adenocarcinoma	GradeIII-IV	T3	N1	III	Regional	No/Unknown	No/Unknown	Cancer	Dead	Dead	1	1	18
Male	75-85	White	Married	<=70000	Lower	30-76	Adenocarcinoma	GradeIII-IV	T3	N0	III	Regional	Yes	Yes	Others	Alive	Alive	0	0	53
Male	<=75	White	Unmarried and others	<=70000	Lower	>76	Adenocarcinoma	GradeIII-IV	T3	N1	III	Regional	Yes	Yes	Cancer	Dead	Dead	1	1	43
Male	<=75	White	Married	<=70000	Lower	>76	Adenocarcinoma	GradeI-II	T3	N2	IVA	Regional	Yes	Yes	Cancer	Dead	Dead	1	1	18
Male	<=75	White	Unmarried and others	<=70000	Lower	<=30	Adenocarcinoma	GradeI-II	T3	N0	III	Regional	Yes	Yes	Others	Dead	Alive	1	0	6
Male	<=75	White	Married	>70000	Middle	>76	Squamous cell carcinoma	GradeIII-IV	T3	N2	III	Regional	Yes	Yes	Cancer	Dead	Dead	1	1	14
Male	<=75	Black	Unmarried and others	>70000	Middle	30-76	Squamous cell carcinoma	GradeI-II	T3	N0	II	Regional	Yes	Yes	Cancer	Dead	Dead	1	1	6
Female	75-85	White	Unmarried and others	<=70000	Upper	>76	Squamous cell carcinoma	GradeI-II	T3	N1	III	Regional	Yes	Yes	Others	Alive	Alive	0	0	3
Male	<=75	White	Unmarried and others	>70000	Lower	30-76	Adenocarcinoma	GradeIII-IV	T1	N1	II	Regional	Yes	Yes	Cancer	Dead	Dead	1	1	11
Female	<=75	White	Married	<=70000	Middle	>76	Adenocarcinoma	GradeI-II	T3	N2	IVA	Regional	No/Unknown	No/Unknown	Cancer	Dead	Dead	1	1	1
Male	75-85	White	Married	>70000	Lower	<=30	Adenocarcinoma	GradeI-II	T2	N1	III	Regional	Yes	Yes	Others	Dead	Alive	1	0	16
Male	<=75	White	Unmarried and others	<=70000	Lower	30-76	Adenocarcinoma	GradeI-II	T4	N1	III	Regional	Yes	Yes	Cancer	Dead	Dead	1	1	5
Female	<=75	Black	Unmarried and others	>70000	Middle	30-76	Squamous cell carcinoma	GradeI-II	T1	N1	I	Regional	Yes	Yes	Others	Alive	Alive	0	0	45
Male	<=75	White	Unmarried and others	<=70000	Lower	30-76	Adenocarcinoma	GradeIII-IV	T1	N0	I	Localized	No/Unknown	Yes	Cancer	Dead	Dead	1	1	23
Female	<=75	White	Unmarried and others	>70000	Lower	30-76	Adenocarcinoma	GradeIII-IV	T1	N1	II	Regional	Yes	Yes	Cancer	Dead	Dead	1	1	13
Male	75-85	White	Married	<=70000	Lower	>76	Adenocarcinoma	GradeI-II	T1	N0	I	Localized	Yes	Yes	Cancer	Dead	Dead	1	1	3
Male	<=75	White	Unmarried and others	>70000	Lower	30-76	Adenocarcinoma	GradeI-II	T4	N0	III	Regional	Yes	Yes	Cancer	Dead	Dead	1	1	6
Female	<=75	White	Married	>70000	Lower	30-76	Squamous cell carcinoma	GradeI-II	T1	N0	I	Localized	Yes	Yes	Cancer	Dead	Dead	1	1	20
Male	75-85	White	Unmarried and others	>70000	Middle	30-76	Adenocarcinoma	GradeIII-IV	T2	N1	III	Regional	Yes	Yes	Others	Dead	Alive	1	0	29
Male	75-85	White	Married	<=70000	Lower	30-76	Adenocarcinoma	GradeI-II	T2	N1	III	Regional	Yes	Yes	Others	Alive	Alive	0	0	39
Male	75-85	White	Married	>70000	Lower	<=30	Adenocarcinoma	GradeI-II	T3	N1	III	Regional	Yes	Yes	Cancer	Dead	Dead	1	1	2
Female	<=75	White	Married	<=70000	Upper	<=30	Squamous cell carcinoma	GradeIII-IV	T3	N0	II	Regional	Yes	Yes	Others	Alive	Alive	0	0	10
Female	75-85	White	Married	>70000	Lower	<=30	Adenocarcinoma	GradeIII-IV	T3	N0	III	Regional	Yes	Yes	Others	Alive	Alive	0	0	18
Male	75-85	White	Unmarried and others	>70000	Lower	30-76	Adenocarcinoma	GradeIII-IV	T3	N1	III	Regional	No/Unknown	No/Unknown	Cancer	Dead	Dead	1	1	4
Male	<=75	White	Married	<=70000	Lower	<=30	Adenocarcinoma	GradeI-II	T1	N0	I	Localized	Yes	Yes	Cancer	Dead	Dead	1	1	13
Female	<=75	White	Married	<=70000	Upper	<=30	Squamous cell carcinoma	GradeI-II	T3	N1	III	Regional	Yes	Yes	Cancer	Dead	Dead	1	1	19
Male	<=75	White	Married	>70000	Lower	30-76	Adenocarcinoma	GradeI-II	T3	N1	III	Regional	Yes	Yes	Others	Dead	Alive	1	0	30
Female	<=75	White	Married	<=70000	Lower	<=30	Squamous cell carcinoma	GradeIII-IV	T3	N0	II	Regional	Yes	Yes	Cancer	Dead	Dead	1	1	12
Male	75-85	White	Unmarried and others	<=70000	Lower	30-76	Adenocarcinoma	GradeIII-IV	T3	N0	III	Regional	Yes	Yes	Cancer	Dead	Dead	1	1	4
Male	75-85	White	Married	>70000	Lower	30-76	Adenocarcinoma	GradeIII-IV	T1	N0	I	Localized	Yes	Yes	Others	Alive	Alive	0	0	28
Male	<=75	White	Married	>70000	Lower	30-76	Adenocarcinoma	GradeIII-IV	T3	N1	III	Regional	Yes	Yes	Others	Dead	Alive	1	0	15
Male	75-85	White	Married	<=70000	Upper	<=30	Squamous cell carcinoma	GradeIII-IV	T3	N1	III	Regional	Yes	Yes	Others	Alive	Alive	0	0	34
Male	<=75	White	Married	>70000	Middle	>76	Squamous cell carcinoma	GradeI-II	T3	N1	III	Regional	Yes	Yes	Others	Alive	Alive	0	0	28
Male	<=75	White	Unmarried and others	<=70000	Lower	30-76	Adenocarcinoma	GradeIII-IV	T3	N0	III	Regional	No/Unknown	Yes	Others	Alive	Alive	0	0	17
Male	75-85	White	Married	>70000	Lower	<=30	Adenocarcinoma	GradeI-II	T2	N0	II	Localized	Yes	Yes	Others	Alive	Alive	0	0	24
Female	>85	White	Unmarried and others	>70000	Lower	30-76	Adenocarcinoma	GradeIII-IV	T3	N0	III	Regional	Yes	Yes	Cancer	Dead	Dead	1	1	13
Male	<=75	White	Unmarried and others	>70000	Middle	<=30	Squamous cell carcinoma	GradeIII-IV	T3	N1	III	Regional	Yes	Yes	Others	Alive	Alive	0	0	18
Male	<=75	White	Married	<=70000	Lower	>76	Adenocarcinoma	GradeI-II	T4	N0	III	Regional	No/Unknown	No/Unknown	Cancer	Dead	Dead	1	1	5
Male	<=75	White	Married	<=70000	Lower	>76	Adenocarcinoma	GradeIII-IV	T3	N1	III	Regional	Yes	Yes	Cancer	Dead	Dead	1	1	8
Female	<=75	White	Married	<=70000	Upper	30-76	Squamous cell carcinoma	GradeIII-IV	T3	N1	III	Regional	Yes	Yes	Cancer	Dead	Dead	1	1	11
Female	<=75	White	Unmarried and others	<=70000	Upper	<=30	Squamous cell carcinoma	GradeIII-IV	T1	N0	I	Localized	Yes	Yes	Cancer	Dead	Dead	1	1	13
Male	<=75	White	Unmarried and others	>70000	Lower	30-76	Adenocarcinoma	GradeIII-IV	T1	N0	I	Localized	Yes	Yes	Others	Alive	Alive	0	0	15
Male	75-85	White	Unmarried and others	<=70000	Lower	30-76	Adenocarcinoma	GradeIII-IV	T3	N1	III	Regional	No/Unknown	No/Unknown	Cancer	Dead	Dead	1	1	11
Male	<=75	White	Unmarried and others	<=70000	Upper	30-76	Squamous cell carcinoma	GradeIII-IV	T4	N1	IVA	Regional	Yes	Yes	Others	Alive	Alive	0	0	13
Male	75-85	White	Married	>70000	Lower	<=30	Adenocarcinoma	GradeI-II	T3	N1	III	Regional	Yes	Yes	Others	Alive	Alive	0	0	21
Male	<=75	White	Unmarried and others	>70000	Lower	30-76	Squamous cell carcinoma	GradeI-II	T3	N1	III	Regional	Yes	No/Unknown	Others	Alive	Alive	0	0	4
Female	>85	White	Unmarried and others	<=70000	Lower	<=30	Adenocarcinoma	GradeIII-IV	T2	N0	II	Localized	Yes	Yes	Others	Alive	Alive	0	0	16
Male	75-85	White	Married	>70000	Lower	30-76	Adenocarcinoma	GradeIII-IV	T3	N1	III	Regional	No/Unknown	No/Unknown	Others	Dead	Alive	1	0	1
Male	75-85	White	Unmarried and others	<=70000	Lower	30-76	Adenocarcinoma	GradeIII-IV	T3	N1	III	Regional	Yes	Yes	Others	Alive	Alive	0	0	7
Female	75-85	White	Married	<=70000	Lower	>76	Adenocarcinoma	GradeIII-IV	T3	N1	III	Regional	No/Unknown	No/Unknown	Others	Alive	Alive	0	0	4
Female	75-85	White	Unmarried and others	>70000	Lower	30-76	Squamous cell carcinoma	GradeIII-IV	T3	N1	III	Regional	Yes	Yes	Others	Alive	Alive	0	0	7
Female	<=75	White	Married	>70000	Middle	30-76	Squamous cell carcinoma	GradeIII-IV	T1	N1	I	Regional	Yes	Yes	Others	Alive	Alive	0	0	10
Female	<=75	White	Unmarried and others	<=70000	Middle	30-76	Squamous cell carcinoma	GradeI-II	T3	N1	III	Regional	Yes	Yes	Others	Alive	Alive	0	0	9
Male	75-85	White	Unmarried and others	<=70000	Lower	<=30	Adenocarcinoma	GradeIII-IV	T4	N0	III	Regional	Yes	Yes	Others	Dead	Alive	1	0	6
Female	75-85	Others	Married	<=70000	Lower	30-76	Adenocarcinoma	GradeIII-IV	T3	N0	III	Regional	Yes	Yes	Others	Alive	Alive	0	0	11
Female	75-85	White	Married	>70000	Upper	30-76	Adenocarcinoma	GradeIII-IV	T4	N1	IVA	Regional	Yes	Yes	Cancer	Dead	Dead	1	1	2
Male	>85	White	Unmarried and others	>70000	Lower	30-76	Adenocarcinoma	GradeIII-IV	T3	N1	III	Regional	Yes	No/Unknown	Others	Alive	Alive	0	0	7
Male	<=75	White	Married	>70000	Lower	30-76	Adenocarcinoma	GradeIII-IV	T3	N1	III	Regional	Yes	Yes	Others	Alive	Alive	0	0	2
Male	<=75	White	Married	<=70000	Lower	>76	Adenocarcinoma	GradeIII-IV	T2	N1	III	Regional	Yes	Yes	Others	Alive	Alive	0	0	2
Female	<=75	White	Married	<=70000	Lower	30-76	Adenocarcinoma	GradeI-II	T3	N1	III	Regional	Yes	Yes	Cancer	Dead	Dead	1	1	4
Male	75-85	White	Married	<=70000	Middle	30-76	Squamous cell carcinoma	GradeIII-IV	T3	N0	II	Regional	No/Unknown	Yes	Cancer	Dead	Dead	1	1	1
Female	<=75	White	Married	<=70000	Lower	<=30	Squamous cell carcinoma	GradeI-II	T2	N0	II	Localized	Yes	Yes	Others	Dead	Alive	1	0	40
Male	>85	White	Unmarried and others	<=70000	Lower	30-76	Adenocarcinoma	GradeI-II	T1	N0	I	Localized	No/Unknown	Yes	Cancer	Dead	Dead	1	1	28
Male	<=75	White	Married	<=70000	Middle	<=30	Squamous cell carcinoma	GradeIII-IV	T2	N2	III	Regional	Yes	Yes	Cancer	Dead	Dead	1	1	62
Male	>85	White	Married	<=70000	Lower	<=30	Adenocarcinoma	GradeI-II	T1	N0	I	Localized	No/Unknown	No/Unknown	Cancer	Dead	Dead	1	1	10
Male	<=75	White	Married	<=70000	Middle	<=30	Squamous cell carcinoma	GradeIII-IV	T1	N0	I	Localized	No/Unknown	No/Unknown	Cancer	Dead	Dead	1	1	1
Female	<=75	White	Married	<=70000	Lower	>76	Adenocarcinoma	GradeI-II	T3	N0	III	Regional	Yes	Yes	Cancer	Dead	Dead	1	1	8
Male	<=75	White	Married	<=70000	Lower	<=30	Squamous cell carcinoma	GradeIII-IV	T1	N0	I	Localized	Yes	No/Unknown	Others	Alive	Alive	0	0	4
Male	<=75	White	Unmarried and others	<=70000	Middle	>76	Squamous cell carcinoma	GradeIII-IV	T1	N0	I	Localized	Yes	No/Unknown	Cancer	Dead	Dead	1	1	6
Male	<=75	White	Married	<=70000	Lower	<=30	Adenocarcinoma	GradeI-II	T1	N0	I	Localized	No/Unknown	No/Unknown	Cancer	Dead	Dead	1	1	90
Male	75-85	White	Married	<=70000	Middle	30-76	Squamous cell carcinoma	GradeI-II	T2	N0	II	Localized	Yes	Yes	Others	Alive	Alive	0	0	133
Male	<=75	White	Married	<=70000	Overlapping	>76	Adenocarcinoma	GradeI-II	T3	N1	III	Regional	No/Unknown	Yes	Cancer	Dead	Dead	1	1	2
Female	<=75	White	Married	<=70000	Lower	30-76	Adenocarcinoma	GradeIII-IV	T1	N0	I	Localized	Yes	No/Unknown	Others	Dead	Alive	1	0	89
Male	<=75	White	Married	<=70000	Upper	<=30	Squamous cell carcinoma	GradeI-II	T3	N1	III	Regional	Yes	Yes	Cancer	Dead	Dead	1	1	12
Male	<=75	White	Married	<=70000	Lower	30-76	Adenocarcinoma	GradeIII-IV	T3	N0	III	Regional	Yes	Yes	Cancer	Dead	Dead	1	1	8
Male	<=75	White	Unmarried and others	<=70000	Middle	<=30	Squamous cell carcinoma	GradeIII-IV	T1	N0	I	Localized	Yes	Yes	Cancer	Dead	Dead	1	1	11
Female	<=75	Others	Married	<=70000	Middle	30-76	Squamous cell carcinoma	GradeI-II	T3	N1	III	Regional	Yes	Yes	Others	Dead	Alive	1	0	6
Male	<=75	White	Married	<=70000	Middle	30-76	Squamous cell carcinoma	GradeI-II	T1	N0	I	Localized	Yes	Yes	Cancer	Dead	Dead	1	1	32
Male	<=75	White	Unmarried and others	<=70000	Middle	<=30	Squamous cell carcinoma	GradeI-II	T3	N0	II	Regional	No/Unknown	No/Unknown	Others	Dead	Alive	1	0	22
Male	<=75	White	Unmarried and others	<=70000	Upper	30-76	Squamous cell carcinoma	GradeIII-IV	T1	N0	I	Localized	Yes	Yes	Others	Dead	Alive	1	0	35
Male	<=75	White	Unmarried and others	<=70000	Lower	>76	Adenocarcinoma	GradeI-II	T4	N2	IVA	Regional	Yes	Yes	Others	Alive	Alive	0	0	91
Male	75-85	White	Married	>70000	Lower	<=30	Adenocarcinoma	GradeIII-IV	T3	N2	IVA	Regional	Yes	Yes	Cancer	Dead	Dead	1	1	25
Male	<=75	White	Married	>70000	Lower	30-76	Adenocarcinoma	GradeIII-IV	T1	N0	I	Localized	Yes	No/Unknown	Cancer	Dead	Dead	1	1	6
Male	<=75	White	Married	<=70000	Lower	<=30	Adenocarcinoma	GradeI-II	T1	N0	I	Localized	Yes	Yes	Others	Dead	Alive	1	0	11
Male	<=75	White	Unmarried and others	<=70000	Lower	>76	Adenocarcinoma	GradeIII-IV	T3	N0	III	Regional	Yes	Yes	Cancer	Dead	Dead	1	1	31
Female	<=75	White	Unmarried and others	<=70000	Lower	30-76	Adenocarcinoma	GradeI-II	T4	N1	III	Regional	Yes	Yes	Others	Alive	Alive	0	0	79
Male	75-85	White	Unmarried and others	<=70000	Upper	>76	Squamous cell carcinoma	GradeI-II	T3	N1	III	Regional	Yes	Yes	Cancer	Dead	Dead	1	1	36
Male	75-85	White	Married	<=70000	Lower	30-76	Adenocarcinoma	GradeIII-IV	T3	N2	IVA	Regional	Yes	Yes	Others	Dead	Alive	1	0	15
Male	<=75	Others	Married	<=70000	Upper	30-76	Squamous cell carcinoma	GradeI-II	T3	N0	II	Regional	Yes	Yes	Cancer	Dead	Dead	1	1	13
Male	75-85	White	Unmarried and others	<=70000	Lower	30-76	Squamous cell carcinoma	GradeI-II	T3	N1	III	Regional	Yes	Yes	Cancer	Dead	Dead	1	1	19
Female	75-85	White	Unmarried and others	<=70000	Overlapping	>76	Squamous cell carcinoma	GradeI-II	T3	N1	III	Regional	Yes	Yes	Others	Dead	Alive	1	0	18
Male	<=75	White	Married	<=70000	Lower	<=30	Adenocarcinoma	GradeI-II	T2	N0	II	Localized	Yes	Yes	Others	Alive	Alive	0	0	58
Male	<=75	White	Married	<=70000	Lower	30-76	Adenocarcinoma	GradeI-II	T2	N1	III	Regional	Yes	Yes	Cancer	Dead	Dead	1	1	4
Male	75-85	Others	Unmarried and others	<=70000	Lower	30-76	Squamous cell carcinoma	GradeI-II	T1	N0	I	Localized	No/Unknown	No/Unknown	Cancer	Dead	Dead	1	1	1
Male	<=75	White	Unmarried and others	<=70000	Lower	<=30	Adenocarcinoma	GradeIII-IV	T3	N1	III	Regional	Yes	Yes	Cancer	Dead	Dead	1	1	5
Male	<=75	White	Married	<=70000	Lower	<=30	Adenocarcinoma	GradeI-II	T3	N1	III	Regional	Yes	Yes	Cancer	Dead	Dead	1	1	17
Male	<=75	White	Married	<=70000	Lower	30-76	Adenocarcinoma	GradeI-II	T1	N1	II	Regional	Yes	Yes	Others	Alive	Alive	0	0	39
Male	<=75	White	Unmarried and others	<=70000	Upper	30-76	Squamous cell carcinoma	GradeI-II	T3	N0	II	Regional	Yes	Yes	Cancer	Dead	Dead	1	1	11
Male	75-85	White	Married	>70000	Lower	30-76	Adenocarcinoma	GradeIII-IV	T2	N0	II	Localized	Yes	Yes	Others	Alive	Alive	0	0	37
Male	75-85	White	Married	<=70000	Upper	<=30	Squamous cell carcinoma	GradeIII-IV	T3	N1	III	Regional	Yes	Yes	Others	Dead	Alive	1	0	2
Male	<=75	White	Unmarried and others	<=70000	Middle	<=30	Squamous cell carcinoma	GradeI-II	T4	N0	IVA	Regional	Yes	Yes	Cancer	Dead	Dead	1	1	9
Male	<=75	White	Unmarried and others	<=70000	Middle	<=30	Squamous cell carcinoma	GradeI-II	T1	N0	I	Localized	Yes	Yes	Others	Alive	Alive	0	0	30
Male	<=75	White	Married	<=70000	Overlapping	<=30	Adenocarcinoma	GradeI-II	T3	N1	III	Regional	Yes	Yes	Others	Dead	Alive	1	0	10
Male	<=75	White	Married	>70000	Middle	30-76	Squamous cell carcinoma	GradeI-II	T1	N1	I	Regional	Yes	Yes	Cancer	Dead	Dead	1	1	8
Male	<=75	White	Unmarried and others	<=70000	Overlapping	>76	Squamous cell carcinoma	GradeIII-IV	T3	N1	III	Regional	Yes	Yes	Others	Dead	Alive	1	0	8
Male	<=75	Others	Married	>70000	Lower	30-76	Adenocarcinoma	GradeIII-IV	T1	N1	II	Regional	No/Unknown	No/Unknown	Others	Alive	Alive	0	0	21
Male	75-85	White	Married	<=70000	Middle	30-76	Adenocarcinoma	GradeI-II	T3	N0	III	Regional	Yes	Yes	Others	Dead	Alive	1	0	5
Male	75-85	Others	Married	<=70000	Overlapping	30-76	Squamous cell carcinoma	GradeI-II	T4	N1	IVA	Regional	No/Unknown	Yes	Others	Alive	Alive	0	0	14
Male	<=75	White	Unmarried and others	>70000	Lower	<=30	Adenocarcinoma	GradeIII-IV	T3	N0	III	Regional	No/Unknown	No/Unknown	Cancer	Dead	Dead	1	1	5
Male	<=75	White	Married	<=70000	Lower	<=30	Adenocarcinoma	GradeI-II	T3	N1	III	Regional	No/Unknown	No/Unknown	Cancer	Dead	Dead	1	1	2
Male	<=75	White	Married	>70000	Lower	30-76	Adenocarcinoma	GradeI-II	T3	N1	III	Regional	Yes	Yes	Others	Alive	Alive	0	0	16
Female	<=75	White	Married	<=70000	Middle	30-76	Adenocarcinoma	GradeIII-IV	T3	N1	III	Regional	Yes	Yes	Cancer	Dead	Dead	1	1	3
Male	>85	White	Unmarried and others	>70000	Lower	30-76	Squamous cell carcinoma	GradeI-II	T3	N0	II	Regional	Yes	Yes	Others	Alive	Alive	0	0	4
Male	>85	White	Unmarried and others	>70000	Lower	>76	Adenocarcinoma	GradeI-II	T4	N0	III	Regional	Yes	No/Unknown	Others	Alive	Alive	0	0	2
Male	<=75	White	Unmarried and others	<=70000	Lower	30-76	Adenocarcinoma	GradeI-II	T4	N1	III	Regional	Yes	Yes	Others	Alive	Alive	0	0	4
Male	75-85	White	Unmarried and others	>70000	Lower	<=30	Squamous cell carcinoma	GradeI-II	T1	N0	I	Localized	Yes	Yes	Cancer	Dead	Dead	1	1	13
Female	>85	White	Unmarried and others	>70000	Upper	<=30	Squamous cell carcinoma	GradeI-II	T2	N0	II	Localized	Yes	Yes	Cancer	Dead	Dead	1	1	9
Male	75-85	White	Married	>70000	Lower	30-76	Squamous cell carcinoma	GradeI-II	T3	N1	III	Regional	No/Unknown	No/Unknown	Cancer	Dead	Dead	1	1	2
Male	>85	White	Married	>70000	Lower	<=30	Adenocarcinoma	GradeI-II	T2	N0	II	Localized	Yes	Yes	Others	Dead	Alive	1	0	63
Female	<=75	White	Married	>70000	Upper	<=30	Squamous cell carcinoma	GradeIII-IV	T2	N0	II	Localized	Yes	Yes	Cancer	Dead	Dead	1	1	26
Female	<=75	White	Unmarried and others	>70000	Upper	<=30	Adenocarcinoma	GradeI-II	T3	N0	III	Regional	Yes	Yes	Others	Alive	Alive	0	0	35
Male	75-85	White	Married	>70000	Lower	>76	Adenocarcinoma	GradeI-II	T2	N1	III	Regional	Yes	Yes	Others	Alive	Alive	0	0	51
Female	75-85	White	Unmarried and others	>70000	Middle	<=30	Squamous cell carcinoma	GradeI-II	T2	N0	II	Localized	No/Unknown	No/Unknown	Cancer	Dead	Dead	1	1	5
Female	>85	White	Unmarried and others	>70000	Overlapping	30-76	Adenocarcinoma	GradeIII-IV	T3	N0	III	Regional	No/Unknown	Yes	Others	Dead	Alive	1	0	15
Male	>85	White	Married	>70000	Lower	<=30	Adenocarcinoma	GradeIII-IV	T3	N2	IVA	Regional	Yes	Yes	Others	Dead	Alive	1	0	40
Female	75-85	White	Married	>70000	Middle	>76	Squamous cell carcinoma	GradeIII-IV	T4	N0	IVA	Regional	No/Unknown	Yes	Cancer	Dead	Dead	1	1	8
Female	75-85	White	Unmarried and others	>70000	Lower	30-76	Squamous cell carcinoma	GradeI-II	T3	N0	II	Regional	No/Unknown	Yes	Cancer	Dead	Dead	1	1	7
Male	>85	White	Married	>70000	Upper	<=30	Adenocarcinoma	GradeIII-IV	T1	N0	I	Localized	Yes	Yes	Cancer	Dead	Dead	1	1	3
Male	75-85	White	Unmarried and others	>70000	Lower	<=30	Adenocarcinoma	GradeI-II	T3	N1	III	Regional	No/Unknown	Yes	Cancer	Dead	Dead	1	1	40
Female	75-85	White	Married	>70000	Middle	<=30	Squamous cell carcinoma	GradeI-II	T1	N1	I	Regional	Yes	Yes	Cancer	Dead	Dead	1	1	34
Male	75-85	White	Unmarried and others	<=70000	Middle	30-76	Squamous cell carcinoma	GradeIII-IV	T3	N0	II	Regional	No/Unknown	Yes	Cancer	Dead	Dead	1	1	21
Male	75-85	White	Married	>70000	Lower	30-76	Adenocarcinoma	GradeIII-IV	T3	N1	III	Regional	Yes	Yes	Cancer	Dead	Dead	1	1	16
Male	>85	White	Married	>70000	Upper	30-76	Squamous cell carcinoma	GradeIII-IV	T4	N0	IVA	Regional	No/Unknown	Yes	Cancer	Dead	Dead	1	1	1
Male	75-85	White	Unmarried and others	>70000	Upper	30-76	Squamous cell carcinoma	GradeIII-IV	T1	N0	I	Localized	Yes	Yes	Cancer	Dead	Dead	1	1	47
Female	<=75	White	Unmarried and others	>70000	Middle	30-76	Squamous cell carcinoma	GradeI-II	T1	N0	I	Localized	Yes	Yes	Others	Dead	Alive	1	0	13
Male	<=75	White	Married	>70000	Lower	>76	Adenocarcinoma	GradeIII-IV	T3	N0	III	Regional	No/Unknown	Yes	Others	Dead	Alive	1	0	5
Male	<=75	White	Married	>70000	Lower	>76	Adenocarcinoma	GradeI-II	T2	N1	III	Regional	Yes	Yes	Cancer	Dead	Dead	1	1	7
Female	>85	White	Unmarried and others	>70000	Middle	>76	Squamous cell carcinoma	GradeI-II	T1	N0	I	Localized	No/Unknown	Yes	Others	Dead	Alive	1	0	63
Male	<=75	White	Unmarried and others	>70000	Lower	30-76	Adenocarcinoma	GradeIII-IV	T3	N0	III	Regional	Yes	Yes	Cancer	Dead	Dead	1	1	25
Male	75-85	White	Unmarried and others	>70000	Lower	>76	Adenocarcinoma	GradeI-II	T4	N1	III	Regional	No/Unknown	No/Unknown	Cancer	Dead	Dead	1	1	1
Female	75-85	White	Married	>70000	Upper	<=30	Squamous cell carcinoma	GradeIII-IV	T1	N0	I	Localized	Yes	Yes	Others	Alive	Alive	0	0	45
Male	<=75	White	Unmarried and others	>70000	Lower	<=30	Adenocarcinoma	GradeI-II	T1	N0	I	Localized	Yes	Yes	Others	Alive	Alive	0	0	56
Male	75-85	White	Married	>70000	Lower	<=30	Adenocarcinoma	GradeIII-IV	T3	N0	III	Regional	Yes	Yes	Cancer	Dead	Dead	1	1	44
Male	75-85	White	Unmarried and others	<=70000	Lower	>76	Adenocarcinoma	GradeIII-IV	T3	N1	III	Regional	Yes	Yes	Cancer	Dead	Dead	1	1	14
Female	<=75	Others	Unmarried and others	>70000	Upper	<=30	Squamous cell carcinoma	GradeIII-IV	T3	N1	III	Regional	Yes	Yes	Cancer	Dead	Dead	1	1	59
Male	>85	White	Married	>70000	Middle	30-76	Squamous cell carcinoma	GradeI-II	T1	N0	I	Localized	No/Unknown	Yes	Others	Dead	Alive	1	0	9
Male	<=75	White	Married	>70000	Upper	<=30	Squamous cell carcinoma	GradeI-II	T3	N1	III	Regional	Yes	Yes	Cancer	Dead	Dead	1	1	14
Male	<=75	Black	Unmarried and others	>70000	Upper	30-76	Squamous cell carcinoma	GradeIII-IV	T4	N2	IVA	Regional	Yes	Yes	Cancer	Dead	Dead	1	1	33
Male	75-85	Others	Unmarried and others	>70000	Lower	30-76	Adenocarcinoma	GradeIII-IV	T1	N0	I	Localized	No/Unknown	No/Unknown	Cancer	Dead	Dead	1	1	3
Female	<=75	Black	Unmarried and others	>70000	Middle	>76	Squamous cell carcinoma	GradeI-II	T1	N1	I	Regional	Yes	Yes	Cancer	Dead	Dead	1	1	32
Female	<=75	Black	Unmarried and others	>70000	Upper	<=30	Squamous cell carcinoma	GradeI-II	T1	N0	I	Localized	No/Unknown	Yes	Cancer	Dead	Dead	1	1	10
Male	<=75	White	Married	>70000	Lower	<=30	Squamous cell carcinoma	GradeIII-IV	T3	N1	III	Regional	Yes	Yes	Cancer	Dead	Dead	1	1	7
Male	<=75	White	Unmarried and others	>70000	Middle	<=30	Adenocarcinoma	GradeIII-IV	T2	N1	III	Regional	Yes	Yes	Others	Alive	Alive	0	0	141
Female	<=75	Others	Unmarried and others	>70000	Middle	<=30	Squamous cell carcinoma	GradeI-II	T3	N0	II	Regional	No/Unknown	Yes	Cancer	Dead	Dead	1	1	7
Male	<=75	White	Unmarried and others	>70000	Lower	30-76	Adenocarcinoma	GradeIII-IV	T3	N1	III	Regional	Yes	Yes	Cancer	Dead	Dead	1	1	94
Female	<=75	White	Unmarried and others	>70000	Lower	>76	Adenocarcinoma	GradeIII-IV	T3	N1	III	Regional	Yes	Yes	Cancer	Dead	Dead	1	1	2
Male	<=75	White	Unmarried and others	<=70000	Middle	30-76	Adenocarcinoma	GradeIII-IV	T3	N0	III	Regional	Yes	Yes	Cancer	Dead	Dead	1	1	6
Male	<=75	White	Married	>70000	Middle	30-76	Squamous cell carcinoma	GradeI-II	T1	N2	III	Regional	Yes	Yes	Cancer	Dead	Dead	1	1	7
Male	<=75	White	Unmarried and others	>70000	Lower	30-76	Adenocarcinoma	GradeIII-IV	T3	N1	III	Regional	Yes	Yes	Cancer	Dead	Dead	1	1	13
Male	75-85	White	Married	>70000	Lower	30-76	Adenocarcinoma	GradeI-II	T1	N0	I	Localized	Yes	Yes	Others	Dead	Alive	1	0	70
Male	<=75	White	Married	>70000	Lower	30-76	Adenocarcinoma	GradeIII-IV	T3	N1	III	Regional	Yes	Yes	Cancer	Dead	Dead	1	1	11
Male	<=75	White	Married	<=70000	Lower	>76	Adenocarcinoma	GradeI-II	T3	N1	III	Regional	Yes	Yes	Cancer	Dead	Dead	1	1	9
Female	75-85	White	Unmarried and others	>70000	Lower	30-76	Adenocarcinoma	GradeIII-IV	T2	N1	III	Regional	No/Unknown	Yes	Cancer	Dead	Dead	1	1	6
Male	75-85	White	Married	>70000	Lower	30-76	Adenocarcinoma	GradeIII-IV	T2	N0	II	Localized	No/Unknown	Yes	Cancer	Dead	Dead	1	1	9
Male	<=75	Others	Married	>70000	Middle	30-76	Squamous cell carcinoma	GradeI-II	T3	N1	III	Regional	Yes	Yes	Others	Alive	Alive	0	0	130
Male	<=75	White	Unmarried and others	>70000	Lower	30-76	Adenocarcinoma	GradeIII-IV	T1	N0	I	Localized	Yes	Yes	Cancer	Dead	Dead	1	1	8
Female	<=75	White	Married	>70000	Upper	30-76	Squamous cell carcinoma	GradeIII-IV	T3	N0	II	Regional	Yes	Yes	Others	Dead	Alive	1	0	6
Male	75-85	White	Married	>70000	Lower	30-76	Squamous cell carcinoma	GradeI-II	T3	N1	III	Regional	Yes	Yes	Cancer	Dead	Dead	1	1	18
Female	<=75	White	Married	>70000	Upper	30-76	Squamous cell carcinoma	GradeIII-IV	T3	N0	II	Regional	Yes	Yes	Cancer	Dead	Dead	1	1	26
Male	<=75	White	Married	>70000	Lower	30-76	Adenocarcinoma	GradeIII-IV	T3	N1	III	Regional	No/Unknown	Yes	Cancer	Dead	Dead	1	1	45
Male	<=75	White	Married	<=70000	Middle	<=30	Squamous cell carcinoma	GradeIII-IV	T1	N0	I	Localized	Yes	Yes	Cancer	Dead	Dead	1	1	9
Male	<=75	White	Married	>70000	Lower	<=30	Adenocarcinoma	GradeIII-IV	T3	N1	III	Regional	Yes	Yes	Cancer	Dead	Dead	1	1	4
Female	>85	White	Unmarried and others	>70000	Lower	30-76	Adenocarcinoma	GradeI-II	T1	N0	I	Localized	Yes	Yes	Cancer	Dead	Dead	1	1	10
Male	75-85	White	Married	>70000	Lower	30-76	Adenocarcinoma	GradeIII-IV	T3	N0	III	Regional	No/Unknown	No/Unknown	Others	Dead	Alive	1	0	1
Female	<=75	White	Married	>70000	Lower	30-76	Squamous cell carcinoma	GradeI-II	T3	N1	III	Regional	Yes	Yes	Others	Alive	Alive	0	0	57
Female	>85	White	Unmarried and others	>70000	Middle	<=30	Squamous cell carcinoma	GradeI-II	T1	N0	I	Localized	No/Unknown	Yes	Cancer	Dead	Dead	1	1	14
Female	75-85	White	Married	>70000	Middle	30-76	Squamous cell carcinoma	GradeIII-IV	T3	N1	III	Regional	Yes	Yes	Cancer	Dead	Dead	1	1	4
Male	<=75	White	Unmarried and others	>70000	Lower	30-76	Adenocarcinoma	GradeIII-IV	T3	N2	IVA	Regional	No/Unknown	No/Unknown	Cancer	Dead	Dead	1	1	15
Female	<=75	White	Married	>70000	Upper	<=30	Squamous cell carcinoma	GradeIII-IV	T2	N1	II	Regional	Yes	Yes	Others	Dead	Alive	1	0	3
Female	<=75	White	Unmarried and others	>70000	Upper	30-76	Squamous cell carcinoma	GradeI-II	T4	N0	IVA	Regional	Yes	Yes	Cancer	Dead	Dead	1	1	21
Male	<=75	Black	Married	>70000	Lower	30-76	Squamous cell carcinoma	GradeI-II	T3	N1	III	Regional	Yes	Yes	Others	Alive	Alive	0	0	106
Male	<=75	White	Unmarried and others	>70000	Middle	30-76	Squamous cell carcinoma	GradeI-II	T3	N0	II	Regional	Yes	Yes	Cancer	Dead	Dead	1	1	9
Male	<=75	White	Unmarried and others	>70000	Lower	30-76	Adenocarcinoma	GradeI-II	T3	N1	III	Regional	Yes	Yes	Cancer	Dead	Dead	1	1	1
Male	>85	White	Married	>70000	Lower	30-76	Adenocarcinoma	GradeIII-IV	T3	N0	III	Localized	Yes	Yes	Cancer	Dead	Dead	1	1	3
Male	<=75	White	Married	>70000	Lower	30-76	Adenocarcinoma	GradeIII-IV	T3	N1	III	Regional	Yes	Yes	Cancer	Dead	Dead	1	1	26
Female	75-85	White	Unmarried and others	<=70000	Middle	30-76	Adenocarcinoma	GradeI-II	T1	N0	I	Localized	Yes	Yes	Cancer	Dead	Dead	1	1	36
Female	<=75	White	Unmarried and others	>70000	Lower	<=30	Adenocarcinoma	GradeIII-IV	T2	N1	III	Regional	Yes	Yes	Cancer	Dead	Dead	1	1	28
Female	<=75	White	Married	>70000	Middle	>76	Squamous cell carcinoma	GradeI-II	T3	N1	III	Regional	Yes	Yes	Others	Alive	Alive	0	0	26
Male	75-85	White	Married	>70000	Middle	30-76	Adenocarcinoma	GradeIII-IV	T3	N0	III	Regional	Yes	Yes	Cancer	Dead	Dead	1	1	23
Male	>85	White	Unmarried and others	>70000	Lower	30-76	Adenocarcinoma	GradeIII-IV	T3	N0	III	Regional	Yes	Yes	Others	Alive	Alive	0	0	14
Female	75-85	White	Married	>70000	Lower	30-76	Adenocarcinoma	GradeI-II	T4	N1	III	Regional	Yes	Yes	Cancer	Dead	Dead	1	1	22
Male	<=75	White	Married	>70000	Lower	30-76	Adenocarcinoma	GradeIII-IV	T3	N0	III	Regional	No/Unknown	No/Unknown	Others	Dead	Alive	1	0	2
Male	75-85	White	Unmarried and others	>70000	Lower	<=30	Adenocarcinoma	GradeI-II	T1	N0	I	Localized	No/Unknown	Yes	Cancer	Dead	Dead	1	1	5
Female	<=75	White	Unmarried and others	>70000	Upper	>76	Squamous cell carcinoma	GradeI-II	T4	N1	IVA	Regional	Yes	Yes	Cancer	Dead	Dead	1	1	46
Male	<=75	White	Unmarried and others	>70000	Lower	30-76	Adenocarcinoma	GradeI-II	T3	N0	III	Regional	No/Unknown	No/Unknown	Cancer	Dead	Dead	1	1	23
Male	<=75	White	Unmarried and others	>70000	Lower	>76	Squamous cell carcinoma	GradeIII-IV	T3	N1	III	Regional	Yes	Yes	Cancer	Dead	Dead	1	1	2
Female	75-85	White	Married	>70000	Lower	30-76	Squamous cell carcinoma	GradeI-II	T3	N1	III	Regional	Yes	Yes	Cancer	Dead	Dead	1	1	7
Male	<=75	White	Unmarried and others	>70000	Upper	30-76	Squamous cell carcinoma	GradeI-II	T1	N0	I	Localized	Yes	Yes	Others	Alive	Alive	0	0	2
Female	75-85	White	Unmarried and others	>70000	Middle	<=30	Squamous cell carcinoma	GradeI-II	T1	N0	I	Localized	Yes	Yes	Cancer	Dead	Dead	1	1	16
Male	<=75	Others	Unmarried and others	>70000	Lower	>76	Adenocarcinoma	GradeIII-IV	T3	N1	III	Regional	Yes	No/Unknown	Cancer	Dead	Dead	1	1	27
Male	75-85	White	Married	>70000	Lower	<=30	Adenocarcinoma	GradeI-II	T2	N1	III	Regional	Yes	Yes	Cancer	Dead	Dead	1	1	27
Male	<=75	White	Unmarried and others	>70000	Lower	>76	Squamous cell carcinoma	GradeIII-IV	T3	N2	III	Regional	Yes	Yes	Others	Dead	Alive	1	0	13
Male	75-85	White	Married	>70000	Middle	30-76	Adenocarcinoma	GradeIII-IV	T3	N1	III	Regional	Yes	Yes	Others	Alive	Alive	0	0	28
Male	<=75	White	Married	>70000	Lower	30-76	Adenocarcinoma	GradeIII-IV	T3	N1	III	Regional	Yes	Yes	Others	Dead	Alive	1	0	6
Male	<=75	White	Unmarried and others	>70000	Middle	<=30	Squamous cell carcinoma	GradeIII-IV	T1	N0	I	Localized	Yes	Yes	Others	Dead	Alive	1	0	27
Male	75-85	White	Unmarried and others	>70000	Lower	30-76	Adenocarcinoma	GradeIII-IV	T3	N1	III	Regional	Yes	Yes	Cancer	Dead	Dead	1	1	9
Male	<=75	White	Unmarried and others	>70000	Lower	<=30	Adenocarcinoma	GradeI-II	T3	N0	III	Regional	Yes	Yes	Others	Alive	Alive	0	0	80
Female	<=75	White	Married	<=70000	Upper	30-76	Squamous cell carcinoma	GradeI-II	T4	N1	IVA	Regional	Yes	Yes	Others	Alive	Alive	0	0	81
Male	<=75	White	Married	>70000	Lower	<=30	Squamous cell carcinoma	GradeI-II	T3	N1	III	Regional	Yes	Yes	Cancer	Dead	Dead	1	1	9
Male	75-85	White	Married	>70000	Lower	30-76	Adenocarcinoma	GradeI-II	T3	N0	III	Regional	No/Unknown	Yes	Cancer	Dead	Dead	1	1	9
Male	<=75	White	Married	<=70000	Lower	<=30	Adenocarcinoma	GradeI-II	T3	N1	III	Regional	Yes	No/Unknown	Cancer	Dead	Dead	1	1	13
Male	>85	Others	Married	>70000	Lower	<=30	Squamous cell carcinoma	GradeI-II	T3	N0	II	Regional	No/Unknown	Yes	Cancer	Dead	Dead	1	1	7
Male	>85	White	Married	<=70000	Lower	30-76	Adenocarcinoma	GradeIII-IV	T3	N2	IVA	Regional	No/Unknown	Yes	Cancer	Dead	Dead	1	1	4
Female	75-85	Others	Unmarried and others	>70000	Middle	30-76	Squamous cell carcinoma	GradeI-II	T2	N2	III	Regional	Yes	Yes	Cancer	Dead	Dead	1	1	33
Male	<=75	Black	Married	>70000	Middle	>76	Squamous cell carcinoma	GradeI-II	T4	N0	IVA	Regional	Yes	Yes	Cancer	Dead	Dead	1	1	4
Female	75-85	Others	Unmarried and others	>70000	Middle	30-76	Squamous cell carcinoma	GradeI-II	T3	N2	III	Regional	No/Unknown	Yes	Cancer	Dead	Dead	1	1	1
Male	>85	White	Married	>70000	Lower	30-76	Adenocarcinoma	GradeIII-IV	T3	N1	III	Regional	No/Unknown	Yes	Cancer	Dead	Dead	1	1	6
Male	<=75	White	Unmarried and others	>70000	Lower	30-76	Adenocarcinoma	GradeIII-IV	T3	N2	IVA	Regional	Yes	Yes	Cancer	Dead	Dead	1	1	14
Male	<=75	White	Married	>70000	Lower	30-76	Adenocarcinoma	GradeIII-IV	T2	N1	III	Regional	Yes	Yes	Cancer	Dead	Dead	1	1	50
Male	<=75	White	Unmarried and others	>70000	Overlapping	>76	Adenocarcinoma	GradeI-II	T3	N1	III	Regional	Yes	Yes	Cancer	Dead	Dead	1	1	15
Male	<=75	White	Unmarried and others	<=70000	Lower	30-76	Squamous cell carcinoma	GradeIII-IV	T4	N1	IVA	Regional	Yes	Yes	Cancer	Dead	Dead	1	1	15
Female	75-85	White	Married	>70000	Middle	30-76	Adenocarcinoma	GradeI-II	T3	N0	III	Regional	No/Unknown	No/Unknown	Others	Dead	Alive	1	0	15
Male	>85	White	Unmarried and others	<=70000	Lower	30-76	Adenocarcinoma	GradeI-II	T3	N2	IVA	Regional	Yes	Yes	Cancer	Dead	Dead	1	1	18
Male	<=75	White	Married	>70000	Lower	<=30	Adenocarcinoma	GradeI-II	T1	N0	I	Localized	No/Unknown	No/Unknown	Cancer	Dead	Dead	1	1	3
Male	75-85	White	Married	>70000	Upper	>76	Squamous cell carcinoma	GradeI-II	T1	N1	I	Regional	Yes	Yes	Others	Alive	Alive	0	0	2
Male	75-85	White	Unmarried and others	>70000	Lower	30-76	Adenocarcinoma	GradeI-II	T3	N1	III	Regional	No/Unknown	Yes	Cancer	Dead	Dead	1	1	5
Female	75-85	White	Married	>70000	Middle	30-76	Squamous cell carcinoma	GradeI-II	T3	N1	III	Regional	Yes	Yes	Others	Alive	Alive	0	0	58
Male	75-85	White	Married	>70000	Lower	30-76	Adenocarcinoma	GradeI-II	T3	N1	III	Regional	Yes	Yes	Others	Alive	Alive	0	0	54
Male	<=75	White	Unmarried and others	<=70000	Overlapping	>76	Adenocarcinoma	GradeIII-IV	T3	N0	III	Regional	No/Unknown	No/Unknown	Cancer	Dead	Dead	1	1	6
Male	>85	White	Married	>70000	Middle	<=30	Adenocarcinoma	GradeI-II	T1	N0	I	Localized	No/Unknown	Yes	Others	Alive	Alive	0	0	1
Male	<=75	White	Married	>70000	Middle	>76	Adenocarcinoma	GradeIII-IV	T3	N1	III	Regional	Yes	Yes	Cancer	Dead	Dead	1	1	3
Male	>85	White	Married	>70000	Overlapping	<=30	Adenocarcinoma	GradeI-II	T2	N1	III	Regional	Yes	Yes	Cancer	Dead	Dead	1	1	11
Female	75-85	White	Unmarried and others	>70000	Middle	<=30	Squamous cell carcinoma	GradeIII-IV	T2	N0	II	Localized	No/Unknown	Yes	Cancer	Dead	Dead	1	1	19
Female	75-85	White	Unmarried and others	>70000	Overlapping	>76	Adenocarcinoma	GradeIII-IV	T2	N0	II	Localized	Yes	Yes	Cancer	Dead	Dead	1	1	11
Male	<=75	White	Unmarried and others	>70000	Lower	>76	Adenocarcinoma	GradeIII-IV	T3	N2	IVA	Regional	Yes	Yes	Cancer	Dead	Dead	1	1	6
Male	<=75	White	Married	>70000	Lower	30-76	Adenocarcinoma	GradeI-II	T3	N2	IVA	Regional	Yes	Yes	Cancer	Dead	Dead	1	1	9
Male	<=75	White	Unmarried and others	>70000	Lower	30-76	Adenocarcinoma	GradeIII-IV	T1	N1	II	Regional	Yes	Yes	Cancer	Dead	Dead	1	1	6
Male	<=75	White	Unmarried and others	>70000	Upper	30-76	Squamous cell carcinoma	GradeIII-IV	T3	N1	III	Regional	Yes	Yes	Others	Alive	Alive	0	0	48
Male	<=75	White	Married	>70000	Overlapping	30-76	Adenocarcinoma	GradeI-II	T3	N0	III	Localized	Yes	Yes	Cancer	Dead	Dead	1	1	27
Male	<=75	White	Unmarried and others	>70000	Middle	>76	Squamous cell carcinoma	GradeI-II	T3	N1	III	Regional	Yes	Yes	Cancer	Dead	Dead	1	1	15
Male	75-85	White	Unmarried and others	>70000	Lower	<=30	Adenocarcinoma	GradeIII-IV	T2	N0	II	Localized	Yes	Yes	Cancer	Dead	Dead	1	1	11
Male	<=75	Others	Married	>70000	Middle	<=30	Squamous cell carcinoma	GradeI-II	T3	N1	III	Regional	Yes	Yes	Cancer	Dead	Dead	1	1	22
Male	75-85	White	Married	>70000	Lower	<=30	Adenocarcinoma	GradeI-II	T3	N0	III	Localized	Yes	Yes	Cancer	Dead	Dead	1	1	25
Female	75-85	White	Married	>70000	Lower	>76	Squamous cell carcinoma	GradeIII-IV	T2	N1	II	Regional	Yes	Yes	Cancer	Dead	Dead	1	1	4
Male	<=75	White	Married	>70000	Lower	<=30	Squamous cell carcinoma	GradeIII-IV	T3	N1	III	Regional	Yes	Yes	Cancer	Dead	Dead	1	1	5
Male	<=75	White	Unmarried and others	>70000	Upper	30-76	Squamous cell carcinoma	GradeI-II	T3	N0	II	Regional	No/Unknown	Yes	Cancer	Dead	Dead	1	1	14
Male	<=75	White	Unmarried and others	>70000	Lower	>76	Adenocarcinoma	GradeI-II	T2	N1	III	Regional	Yes	Yes	Others	Dead	Alive	1	0	32
Male	<=75	Others	Unmarried and others	>70000	Upper	30-76	Squamous cell carcinoma	GradeI-II	T3	N0	II	Regional	Yes	Yes	Cancer	Dead	Dead	1	1	6
Female	>85	White	Unmarried and others	>70000	Middle	<=30	Squamous cell carcinoma	GradeI-II	T1	N0	I	Localized	No/Unknown	No/Unknown	Cancer	Dead	Dead	1	1	4
Male	<=75	White	Unmarried and others	>70000	Lower	30-76	Adenocarcinoma	GradeIII-IV	T1	N1	II	Regional	Yes	Yes	Cancer	Dead	Dead	1	1	3
Male	<=75	White	Unmarried and others	>70000	Middle	>76	Squamous cell carcinoma	GradeI-II	T4	N1	IVA	Regional	No/Unknown	No/Unknown	Cancer	Dead	Dead	1	1	2
Female	75-85	White	Married	>70000	Overlapping	>76	Squamous cell carcinoma	GradeIII-IV	T3	N0	II	Regional	Yes	Yes	Others	Alive	Alive	0	0	4
Male	<=75	White	Married	>70000	Lower	30-76	Adenocarcinoma	GradeI-II	T3	N1	III	Regional	Yes	Yes	Others	Alive	Alive	0	0	33
Male	<=75	White	Married	>70000	Lower	30-76	Adenocarcinoma	GradeI-II	T3	N1	III	Regional	Yes	Yes	Others	Alive	Alive	0	0	33
Female	75-85	White	Unmarried and others	>70000	Middle	30-76	Adenocarcinoma	GradeI-II	T3	N0	III	Regional	Yes	Yes	Cancer	Dead	Dead	1	1	10
Male	75-85	White	Unmarried and others	>70000	Upper	<=30	Adenocarcinoma	GradeIII-IV	T1	N0	I	Localized	No/Unknown	No/Unknown	Others	Dead	Alive	1	0	4
Male	<=75	Others	Unmarried and others	>70000	Middle	30-76	Squamous cell carcinoma	GradeI-II	T4	N1	IVA	Regional	Yes	Yes	Cancer	Dead	Dead	1	1	4
Male	<=75	Others	Unmarried and others	>70000	Lower	<=30	Adenocarcinoma	GradeIII-IV	T2	N0	II	Localized	No/Unknown	No/Unknown	Cancer	Dead	Dead	1	1	17
Male	<=75	White	Married	>70000	Lower	<=30	Adenocarcinoma	GradeI-II	T3	N0	III	Regional	Yes	Yes	Others	Alive	Alive	0	0	28
Female	<=75	Black	Unmarried and others	>70000	Middle	30-76	Squamous cell carcinoma	GradeI-II	T2	N0	II	Localized	Yes	Yes	Others	Alive	Alive	0	0	28
Male	<=75	White	Married	>70000	Lower	<=30	Adenocarcinoma	GradeI-II	T3	N0	III	Regional	Yes	Yes	Cancer	Dead	Dead	1	1	6
Male	<=75	White	Unmarried and others	>70000	Lower	30-76	Squamous cell carcinoma	GradeI-II	T3	N0	II	Localized	Yes	Yes	Others	Alive	Alive	0	0	26
Female	<=75	White	Unmarried and others	>70000	Upper	30-76	Squamous cell carcinoma	GradeI-II	T3	N0	II	Localized	Yes	Yes	Cancer	Dead	Dead	1	1	7
Female	>85	White	Unmarried and others	>70000	Upper	<=30	Squamous cell carcinoma	GradeI-II	T3	N1	III	Regional	Yes	Yes	Cancer	Dead	Dead	1	1	23
Female	>85	White	Unmarried and others	>70000	Upper	<=30	Squamous cell carcinoma	GradeIII-IV	T1	N0	I	Localized	No/Unknown	No/Unknown	Cancer	Dead	Dead	1	1	9
Female	>85	White	Unmarried and others	>70000	Lower	30-76	Adenocarcinoma	GradeIII-IV	T1	N0	I	Localized	No/Unknown	No/Unknown	Cancer	Dead	Dead	1	1	6
Male	<=75	White	Unmarried and others	>70000	Overlapping	30-76	Squamous cell carcinoma	GradeI-II	T3	N1	III	Regional	Yes	Yes	Others	Alive	Alive	0	0	20
Female	75-85	White	Unmarried and others	>70000	Lower	30-76	Adenocarcinoma	GradeI-II	T2	N0	II	Localized	Yes	Yes	Others	Dead	Alive	1	0	12
Male	<=75	White	Married	>70000	Middle	30-76	Squamous cell carcinoma	GradeI-II	T3	N1	III	Regional	Yes	Yes	Others	Alive	Alive	0	0	19
Male	75-85	White	Married	>70000	Lower	30-76	Squamous cell carcinoma	GradeIII-IV	T3	N1	III	Regional	Yes	Yes	Others	Alive	Alive	0	0	17
Male	75-85	White	Unmarried and others	>70000	Lower	>76	Adenocarcinoma	GradeIII-IV	T3	N1	III	Regional	Yes	Yes	Others	Alive	Alive	0	0	14
Male	<=75	White	Married	>70000	Lower	<=30	Adenocarcinoma	GradeIII-IV	T1	N1	II	Regional	No/Unknown	Yes	Cancer	Dead	Dead	1	1	3
Female	75-85	White	Unmarried and others	>70000	Lower	30-76	Squamous cell carcinoma	GradeI-II	T3	N1	III	Regional	Yes	Yes	Others	Alive	Alive	0	0	11
Male	<=75	White	Married	>70000	Lower	30-76	Adenocarcinoma	GradeIII-IV	T1	N1	II	Regional	Yes	Yes	Cancer	Dead	Dead	1	1	9
Female	<=75	White	Married	>70000	Middle	>76	Squamous cell carcinoma	GradeI-II	T3	N1	III	Regional	Yes	Yes	Others	Alive	Alive	0	0	9
Male	<=75	Black	Married	>70000	Lower	>76	Squamous cell carcinoma	GradeI-II	T3	N1	III	Regional	Yes	Yes	Others	Alive	Alive	0	0	7
Male	75-85	White	Married	>70000	Lower	30-76	Adenocarcinoma	GradeI-II	T3	N1	III	Regional	Yes	Yes	Others	Alive	Alive	0	0	8
Male	<=75	White	Unmarried and others	>70000	Lower	30-76	Squamous cell carcinoma	GradeIII-IV	T1	N0	I	Localized	Yes	Yes	Cancer	Dead	Dead	1	1	4
Female	75-85	White	Married	>70000	Lower	<=30	Adenocarcinoma	GradeI-II	T1	N0	I	Localized	Yes	Yes	Others	Alive	Alive	0	0	1
Male	<=75	White	Married	<=70000	Lower	>76	Adenocarcinoma	GradeIII-IV	T3	N0	III	Regional	Yes	No/Unknown	Cancer	Dead	Dead	1	1	12
Female	75-85	White	Married	>70000	Middle	<=30	Squamous cell carcinoma	GradeI-II	T2	N0	II	Localized	Yes	Yes	Others	Dead	Alive	1	0	60
Male	75-85	White	Married	>70000	Lower	30-76	Adenocarcinoma	GradeI-II	T3	N0	III	Regional	Yes	Yes	Cancer	Dead	Dead	1	1	3
Male	75-85	White	Married	<=70000	Upper	30-76	Squamous cell carcinoma	GradeI-II	T3	N2	III	Regional	Yes	Yes	Cancer	Dead	Dead	1	1	4
Male	<=75	White	Unmarried and others	>70000	Lower	30-76	Adenocarcinoma	GradeI-II	T1	N0	I	Localized	Yes	Yes	Cancer	Dead	Dead	1	1	5
Male	75-85	White	Unmarried and others	<=70000	Lower	<=30	Squamous cell carcinoma	GradeI-II	T2	N2	III	Regional	Yes	Yes	Others	Dead	Alive	1	0	71
Male	<=75	White	Unmarried and others	>70000	Lower	30-76	Adenocarcinoma	GradeI-II	T3	N1	III	Regional	Yes	Yes	Cancer	Dead	Dead	1	1	5
Male	75-85	White	Married	>70000	Lower	30-76	Adenocarcinoma	GradeIII-IV	T1	N0	I	Localized	Yes	Yes	Others	Alive	Alive	0	0	93
Male	75-85	White	Married	<=70000	Overlapping	<=30	Adenocarcinoma	GradeI-II	T3	N0	III	Regional	Yes	Yes	Cancer	Dead	Dead	1	1	20
Male	<=75	White	Married	>70000	Middle	<=30	Squamous cell carcinoma	GradeI-II	T3	N0	II	Regional	Yes	Yes	Others	Alive	Alive	0	0	29
Female	75-85	White	Married	<=70000	Lower	<=30	Adenocarcinoma	GradeI-II	T2	N0	II	Localized	Yes	Yes	Cancer	Dead	Dead	1	1	16
Male	<=75	White	Unmarried and others	>70000	Lower	30-76	Adenocarcinoma	GradeI-II	T3	N0	III	Regional	No/Unknown	No/Unknown	Cancer	Dead	Dead	1	1	40
Male	75-85	White	Married	>70000	Lower	<=30	Adenocarcinoma	GradeI-II	T3	N1	III	Regional	Yes	Yes	Cancer	Dead	Dead	1	1	20
Male	75-85	White	Married	>70000	Lower	30-76	Adenocarcinoma	GradeI-II	T1	N0	I	Localized	No/Unknown	Yes	Others	Dead	Alive	1	0	59
Male	<=75	White	Married	<=70000	Lower	>76	Adenocarcinoma	GradeIII-IV	T3	N1	III	Regional	Yes	No/Unknown	Cancer	Dead	Dead	1	1	24
Male	<=75	White	Married	>70000	Lower	<=30	Adenocarcinoma	GradeI-II	T3	N0	III	Regional	Yes	Yes	Cancer	Dead	Dead	1	1	19
Male	75-85	White	Married	>70000	Lower	<=30	Adenocarcinoma	GradeI-II	T3	N0	III	Regional	Yes	Yes	Cancer	Dead	Dead	1	1	66
Male	<=75	White	Unmarried and others	>70000	Lower	<=30	Adenocarcinoma	GradeI-II	T2	N0	II	Localized	Yes	Yes	Others	Dead	Alive	1	0	12
Male	75-85	White	Unmarried and others	<=70000	Lower	30-76	Adenocarcinoma	GradeIII-IV	T2	N0	II	Localized	Yes	No/Unknown	Cancer	Dead	Dead	1	1	2
Male	75-85	White	Married	<=70000	Lower	>76	Adenocarcinoma	GradeIII-IV	T3	N0	III	Regional	Yes	Yes	Cancer	Dead	Dead	1	1	21
Female	75-85	White	Unmarried and others	>70000	Lower	>76	Adenocarcinoma	GradeIII-IV	T3	N1	III	Regional	Yes	Yes	Cancer	Dead	Dead	1	1	10
Male	<=75	White	Unmarried and others	>70000	Lower	>76	Adenocarcinoma	GradeI-II	T3	N0	III	Regional	Yes	No/Unknown	Cancer	Dead	Dead	1	1	13
Male	75-85	White	Unmarried and others	>70000	Lower	<=30	Adenocarcinoma	GradeIII-IV	T3	N0	III	Regional	No/Unknown	Yes	Others	Dead	Alive	1	0	3
Female	75-85	White	Married	<=70000	Lower	<=30	Adenocarcinoma	GradeI-II	T1	N0	I	Localized	Yes	Yes	Cancer	Dead	Dead	1	1	72
Male	75-85	White	Married	<=70000	Upper	<=30	Adenocarcinoma	GradeI-II	T1	N0	I	Localized	No/Unknown	Yes	Cancer	Dead	Dead	1	1	22
Male	<=75	White	Unmarried and others	>70000	Lower	30-76	Adenocarcinoma	GradeI-II	T3	N1	III	Regional	Yes	Yes	Cancer	Dead	Dead	1	1	17
Male	75-85	White	Married	>70000	Lower	30-76	Adenocarcinoma	GradeI-II	T3	N0	III	Regional	Yes	Yes	Cancer	Dead	Dead	1	1	13
Female	<=75	White	Unmarried and others	>70000	Lower	30-76	Adenocarcinoma	GradeI-II	T3	N1	III	Regional	Yes	Yes	Cancer	Dead	Dead	1	1	11
Female	<=75	White	Unmarried and others	<=70000	Middle	30-76	Squamous cell carcinoma	GradeI-II	T1	N1	I	Regional	Yes	Yes	Cancer	Dead	Dead	1	1	8
Male	<=75	White	Unmarried and others	<=70000	Middle	>76	Squamous cell carcinoma	GradeIII-IV	T3	N2	III	Regional	Yes	No/Unknown	Cancer	Dead	Dead	1	1	3
Female	<=75	White	Married	>70000	Overlapping	>76	Squamous cell carcinoma	GradeIII-IV	T3	N0	II	Regional	No/Unknown	Yes	Cancer	Dead	Dead	1	1	2
Female	<=75	White	Unmarried and others	>70000	Lower	30-76	Squamous cell carcinoma	GradeI-II	T3	N1	III	Regional	Yes	Yes	Cancer	Dead	Dead	1	1	2
Male	<=75	White	Unmarried and others	>70000	Lower	30-76	Adenocarcinoma	GradeIII-IV	T3	N2	IVA	Regional	No/Unknown	No/Unknown	Cancer	Dead	Dead	1	1	9
Male	75-85	White	Unmarried and others	>70000	Lower	30-76	Adenocarcinoma	GradeIII-IV	T3	N0	III	Regional	Yes	Yes	Cancer	Dead	Dead	1	1	17
Male	>85	White	Married	>70000	Lower	<=30	Adenocarcinoma	GradeI-II	T2	N0	II	Localized	Yes	Yes	Others	Dead	Alive	1	0	29
Male	<=75	White	Married	>70000	Lower	>76	Adenocarcinoma	GradeIII-IV	T3	N1	III	Regional	Yes	Yes	Cancer	Dead	Dead	1	1	19
Male	<=75	Others	Married	>70000	Lower	>76	Adenocarcinoma	GradeI-II	T3	N0	III	Regional	Yes	Yes	Cancer	Dead	Dead	1	1	9
Male	75-85	White	Married	>70000	Lower	>76	Adenocarcinoma	GradeIII-IV	T3	N1	III	Regional	Yes	Yes	Cancer	Dead	Dead	1	1	16
Male	<=75	White	Married	>70000	Lower	30-76	Adenocarcinoma	GradeIII-IV	T2	N1	III	Regional	Yes	Yes	Others	Dead	Alive	1	0	2
Male	<=75	White	Unmarried and others	>70000	Lower	<=30	Squamous cell carcinoma	GradeI-II	T2	N0	II	Localized	Yes	Yes	Others	Alive	Alive	0	0	82
Male	<=75	White	Married	>70000	Lower	<=30	Adenocarcinoma	GradeIII-IV	T2	N1	III	Regional	No/Unknown	Yes	Cancer	Dead	Dead	1	1	8
Male	<=75	White	Unmarried and others	>70000	Lower	30-76	Adenocarcinoma	GradeI-II	T2	N1	III	Regional	Yes	Yes	Others	Alive	Alive	0	0	53
Male	75-85	White	Married	>70000	Lower	30-76	Adenocarcinoma	GradeI-II	T3	N0	III	Regional	Yes	Yes	Others	Dead	Alive	1	0	12
Male	<=75	White	Unmarried and others	>70000	Lower	<=30	Adenocarcinoma	GradeIII-IV	T1	N2	IVA	Regional	Yes	Yes	Others	Alive	Alive	0	0	53
Male	<=75	White	Married	>70000	Lower	30-76	Adenocarcinoma	GradeIII-IV	T3	N1	III	Regional	Yes	Yes	Others	Dead	Alive	1	0	3
Male	<=75	White	Unmarried and others	>70000	Lower	30-76	Adenocarcinoma	GradeI-II	T3	N1	III	Regional	No/Unknown	Yes	Cancer	Dead	Dead	1	1	4
Male	75-85	White	Married	>70000	Lower	30-76	Adenocarcinoma	GradeI-II	T1	N0	I	Localized	No/Unknown	Yes	Others	Dead	Alive	1	0	7
Male	<=75	White	Unmarried and others	>70000	Lower	30-76	Adenocarcinoma	GradeI-II	T3	N1	III	Regional	Yes	Yes	Others	Alive	Alive	0	0	15
Male	75-85	White	Married	>70000	Lower	30-76	Adenocarcinoma	GradeIII-IV	T3	N1	III	Regional	Yes	Yes	Others	Alive	Alive	0	0	8
Male	75-85	White	Married	>70000	Middle	<=30	Adenocarcinoma	GradeI-II	T3	N1	III	Regional	No/Unknown	Yes	Cancer	Dead	Dead	1	1	3
Female	75-85	White	Unmarried and others	>70000	Lower	30-76	Adenocarcinoma	GradeIII-IV	T1	N0	I	Localized	No/Unknown	No/Unknown	Others	Dead	Alive	1	0	1
Female	<=75	White	Unmarried and others	>70000	Lower	30-76	Squamous cell carcinoma	GradeI-II	T1	N0	I	Localized	Yes	Yes	Others	Alive	Alive	0	0	12
Female	75-85	White	Unmarried and others	>70000	Lower	30-76	Squamous cell carcinoma	GradeIII-IV	T3	N1	III	Regional	Yes	Yes	Others	Alive	Alive	0	0	10
Male	<=75	White	Unmarried and others	>70000	Middle	>76	Squamous cell carcinoma	GradeI-II	T1	N1	I	Regional	Yes	Yes	Others	Alive	Alive	0	0	6
Male	<=75	White	Married	>70000	Lower	30-76	Adenocarcinoma	GradeIII-IV	T3	N0	III	Regional	Yes	Yes	Others	Alive	Alive	0	0	2
Female	<=75	White	Unmarried and others	>70000	Upper	<=30	Adenocarcinoma	GradeIII-IV	T4	N1	IVA	Regional	No/Unknown	Yes	Cancer	Dead	Dead	1	1	6
Female	<=75	Black	Unmarried and others	>70000	Middle	30-76	Squamous cell carcinoma	GradeI-II	T3	N1	III	Regional	Yes	Yes	Others	Alive	Alive	0	0	56
Male	<=75	Black	Married	>70000	Lower	<=30	Squamous cell carcinoma	GradeIII-IV	T1	N0	I	Localized	Yes	Yes	Cancer	Dead	Dead	1	1	8
Female	>85	Black	Unmarried and others	<=70000	Middle	30-76	Squamous cell carcinoma	GradeI-II	T1	N0	I	Localized	Yes	Yes	Others	Dead	Alive	1	0	2
Female	<=75	White	Unmarried and others	>70000	Upper	<=30	Squamous cell carcinoma	GradeIII-IV	T3	N1	III	Regional	Yes	Yes	Others	Dead	Alive	1	0	7
Female	75-85	White	Unmarried and others	<=70000	Middle	<=30	Squamous cell carcinoma	GradeIII-IV	T3	N0	II	Regional	Yes	Yes	Others	Dead	Alive	1	0	39
Male	75-85	White	Married	>70000	Upper	<=30	Squamous cell carcinoma	GradeI-II	T2	N0	II	Localized	Yes	Yes	Others	Alive	Alive	0	0	14
Male	<=75	Black	Married	>70000	Upper	30-76	Squamous cell carcinoma	GradeI-II	T3	N0	II	Regional	Yes	Yes	Others	Dead	Alive	1	0	5
Male	75-85	Black	Married	>70000	Lower	30-76	Adenocarcinoma	GradeI-II	T4	N1	III	Regional	Yes	Yes	Cancer	Dead	Dead	1	1	19
Male	<=75	White	Unmarried and others	>70000	Lower	>76	Squamous cell carcinoma	GradeIII-IV	T3	N0	II	Regional	Yes	No/Unknown	Cancer	Dead	Dead	1	1	3
Male	75-85	White	Married	>70000	Lower	30-76	Adenocarcinoma	GradeIII-IV	T3	N0	III	Regional	Yes	Yes	Others	Dead	Alive	1	0	83
Male	75-85	White	Unmarried and others	>70000	Middle	<=30	Squamous cell carcinoma	GradeI-II	T1	N0	I	Localized	Yes	Yes	Others	Alive	Alive	0	0	20
Male	<=75	Black	Married	>70000	Lower	30-76	Adenocarcinoma	GradeIII-IV	T4	N0	III	Regional	Yes	No/Unknown	Others	Dead	Alive	1	0	2
Female	>85	White	Unmarried and others	>70000	Upper	30-76	Squamous cell carcinoma	GradeI-II	T1	N0	I	Localized	No/Unknown	Yes	Cancer	Dead	Dead	1	1	10
Female	<=75	White	Married	>70000	Middle	<=30	Squamous cell carcinoma	GradeI-II	T1	N0	I	Localized	Yes	No/Unknown	Others	Alive	Alive	0	0	3
Male	<=75	Black	Unmarried and others	>70000	Overlapping	<=30	Squamous cell carcinoma	GradeIII-IV	T2	N1	II	Regional	Yes	Yes	Others	Dead	Alive	1	0	4
Female	<=75	Black	Married	>70000	Middle	>76	Squamous cell carcinoma	GradeI-II	T4	N1	IVA	Regional	Yes	Yes	Cancer	Dead	Dead	1	1	7
Male	>85	White	Married	>70000	Middle	>76	Squamous cell carcinoma	GradeIII-IV	T4	N2	IVA	Regional	Yes	Yes	Others	Dead	Alive	1	0	10
Male	<=75	White	Married	>70000	Upper	30-76	Squamous cell carcinoma	GradeIII-IV	T1	N0	I	Localized	Yes	Yes	Cancer	Dead	Dead	1	1	12
Male	>85	White	Unmarried and others	>70000	Lower	<=30	Adenocarcinoma	GradeIII-IV	T1	N0	I	Localized	No/Unknown	No/Unknown	Cancer	Dead	Dead	1	1	4
Male	<=75	White	Married	>70000	Lower	30-76	Adenocarcinoma	GradeIII-IV	T2	N0	II	Localized	Yes	Yes	Cancer	Dead	Dead	1	1	2
Male	<=75	White	Married	>70000	Upper	30-76	Squamous cell carcinoma	GradeI-II	T1	N0	I	Localized	No/Unknown	No/Unknown	Others	Dead	Alive	1	0	5
Male	<=75	Black	Unmarried and others	>70000	Middle	>76	Squamous cell carcinoma	GradeI-II	T4	N0	IVA	Regional	Yes	Yes	Cancer	Dead	Dead	1	1	27
Male	75-85	Others	Married	>70000	Upper	30-76	Adenocarcinoma	GradeIII-IV	T3	N1	III	Regional	Yes	Yes	Others	Alive	Alive	0	0	10
Male	<=75	White	Married	>70000	Middle	<=30	Squamous cell carcinoma	GradeIII-IV	T1	N1	I	Regional	Yes	Yes	Others	Alive	Alive	0	0	44
Female	<=75	Black	Unmarried and others	<=70000	Lower	>76	Squamous cell carcinoma	GradeI-II	T2	N0	II	Localized	Yes	Yes	Others	Dead	Alive	1	0	5
Male	75-85	White	Married	>70000	Lower	>76	Adenocarcinoma	GradeI-II	T3	N1	III	Regional	Yes	Yes	Others	Dead	Alive	1	0	98
Male	<=75	White	Married	<=70000	Lower	30-76	Adenocarcinoma	GradeIII-IV	T3	N0	III	Regional	Yes	Yes	Cancer	Dead	Dead	1	1	2
Male	75-85	White	Married	>70000	Lower	<=30	Adenocarcinoma	GradeIII-IV	T4	N2	IVA	Regional	Yes	Yes	Cancer	Dead	Dead	1	1	2
Female	75-85	White	Unmarried and others	>70000	Middle	30-76	Squamous cell carcinoma	GradeI-II	T2	N1	II	Regional	Yes	No/Unknown	Cancer	Dead	Dead	1	1	4
Male	75-85	Others	Married	<=70000	Upper	>76	Adenocarcinoma	GradeI-II	T2	N0	II	Localized	Yes	Yes	Cancer	Dead	Dead	1	1	42
Male	<=75	White	Married	>70000	Upper	30-76	Squamous cell carcinoma	GradeIII-IV	T1	N0	I	Localized	Yes	Yes	Cancer	Dead	Dead	1	1	6
Male	<=75	White	Unmarried and others	>70000	Lower	>76	Squamous cell carcinoma	GradeIII-IV	T1	N3	IVA	Regional	Yes	Yes	Cancer	Dead	Dead	1	1	7
Male	<=75	Black	Married	<=70000	Middle	>76	Squamous cell carcinoma	GradeI-II	T4	N0	IVA	Regional	Yes	Yes	Cancer	Dead	Dead	1	1	8
Male	<=75	Others	Married	>70000	Middle	30-76	Squamous cell carcinoma	GradeI-II	T4	N0	IVA	Regional	No/Unknown	No/Unknown	Cancer	Dead	Dead	1	1	4
Female	<=75	White	Unmarried and others	<=70000	Upper	30-76	Squamous cell carcinoma	GradeIII-IV	T1	N1	I	Regional	Yes	Yes	Cancer	Dead	Dead	1	1	17
Male	75-85	White	Married	>70000	Lower	<=30	Adenocarcinoma	GradeIII-IV	T3	N0	III	Regional	Yes	Yes	Cancer	Dead	Dead	1	1	27
Male	<=75	White	Married	>70000	Lower	>76	Adenocarcinoma	GradeI-II	T4	N0	III	Regional	Yes	Yes	Others	Dead	Alive	1	0	88
Male	<=75	White	Unmarried and others	>70000	Middle	30-76	Squamous cell carcinoma	GradeI-II	T1	N0	I	Localized	No/Unknown	No/Unknown	Cancer	Dead	Dead	1	1	1
Male	<=75	Black	Married	<=70000	Lower	30-76	Adenocarcinoma	GradeIII-IV	T1	N0	I	Localized	No/Unknown	No/Unknown	Cancer	Dead	Dead	1	1	31
Male	75-85	Others	Married	>70000	Middle	>76	Squamous cell carcinoma	GradeI-II	T2	N0	II	Localized	Yes	Yes	Others	Dead	Alive	1	0	15
Male	<=75	Black	Married	>70000	Upper	>76	Squamous cell carcinoma	GradeI-II	T4	N0	IVA	Regional	Yes	Yes	Cancer	Dead	Dead	1	1	18
Female	<=75	White	Unmarried and others	>70000	Middle	30-76	Squamous cell carcinoma	GradeI-II	T3	N1	III	Regional	Yes	Yes	Others	Alive	Alive	0	0	3
Female	<=75	White	Married	<=70000	Upper	<=30	Squamous cell carcinoma	GradeI-II	T1	N0	I	Localized	Yes	No/Unknown	Others	Dead	Alive	1	0	61
Male	75-85	Others	Married	>70000	Upper	30-76	Squamous cell carcinoma	GradeI-II	T4	N1	IVA	Regional	Yes	Yes	Others	Alive	Alive	0	0	23
Female	<=75	White	Married	>70000	Upper	30-76	Squamous cell carcinoma	GradeI-II	T4	N1	IVA	Regional	Yes	Yes	Cancer	Dead	Dead	1	1	7
Female	75-85	White	Married	<=70000	Lower	30-76	Adenocarcinoma	GradeIII-IV	T1	N1	II	Regional	Yes	Yes	Cancer	Dead	Dead	1	1	7
Male	<=75	White	Married	<=70000	Lower	30-76	Adenocarcinoma	GradeIII-IV	T3	N2	IVA	Regional	Yes	Yes	Others	Alive	Alive	0	0	93
Female	<=75	Black	Unmarried and others	>70000	Middle	>76	Squamous cell carcinoma	GradeIII-IV	T4	N1	IVA	Regional	Yes	Yes	Cancer	Dead	Dead	1	1	11
Male	75-85	Black	Married	<=70000	Middle	<=30	Squamous cell carcinoma	GradeI-II	T2	N0	II	Localized	No/Unknown	Yes	Cancer	Dead	Dead	1	1	2
Male	<=75	Black	Married	<=70000	Lower	30-76	Squamous cell carcinoma	GradeIII-IV	T3	N1	III	Regional	Yes	Yes	Others	Alive	Alive	0	0	78
Female	<=75	White	Married	>70000	Middle	<=30	Squamous cell carcinoma	GradeIII-IV	T1	N0	I	Localized	Yes	Yes	Others	Alive	Alive	0	0	81
Male	<=75	White	Married	>70000	Middle	>76	Adenocarcinoma	GradeIII-IV	T3	N1	III	Regional	Yes	Yes	Cancer	Dead	Dead	1	1	7
Male	75-85	White	Married	<=70000	Lower	<=30	Adenocarcinoma	GradeIII-IV	T3	N1	III	Regional	Yes	Yes	Others	Dead	Alive	1	0	15
Female	>85	White	Unmarried and others	>70000	Lower	<=30	Adenocarcinoma	GradeI-II	T1	N0	I	Localized	Yes	Yes	Cancer	Dead	Dead	1	1	12
Male	75-85	White	Unmarried and others	>70000	Lower	<=30	Adenocarcinoma	GradeI-II	T3	N1	III	Regional	Yes	Yes	Cancer	Dead	Dead	1	1	13
Male	<=75	White	Married	>70000	Lower	30-76	Adenocarcinoma	GradeIII-IV	T3	N2	IVA	Regional	Yes	Yes	Cancer	Dead	Dead	1	1	7
Male	75-85	Black	Unmarried and others	>70000	Middle	30-76	Squamous cell carcinoma	GradeI-II	T2	N1	II	Regional	No/Unknown	No/Unknown	Cancer	Dead	Dead	1	1	2
Male	>85	White	Married	<=70000	Middle	>76	Adenocarcinoma	GradeI-II	T3	N0	III	Regional	Yes	Yes	Cancer	Dead	Dead	1	1	5
Male	>85	White	Married	<=70000	Lower	30-76	Squamous cell carcinoma	GradeI-II	T1	N1	I	Regional	Yes	Yes	Cancer	Dead	Dead	1	1	4
Male	<=75	White	Unmarried and others	>70000	Lower	30-76	Adenocarcinoma	GradeI-II	T3	N2	IVA	Regional	Yes	No/Unknown	Cancer	Dead	Dead	1	1	5
Female	<=75	Black	Unmarried and others	>70000	Lower	30-76	Squamous cell carcinoma	GradeI-II	T3	N2	III	Regional	Yes	Yes	Cancer	Dead	Dead	1	1	5
Female	<=75	Black	Unmarried and others	>70000	Lower	30-76	Squamous cell carcinoma	GradeIII-IV	T4	N1	IVA	Regional	No/Unknown	No/Unknown	Cancer	Dead	Dead	1	1	1
Female	<=75	Black	Unmarried and others	>70000	Upper	<=30	Squamous cell carcinoma	GradeI-II	T2	N1	II	Regional	Yes	Yes	Others	Alive	Alive	0	0	73
Male	<=75	Black	Unmarried and others	>70000	Middle	>76	Squamous cell carcinoma	GradeI-II	T4	N1	IVA	Regional	Yes	Yes	Others	Alive	Alive	0	0	3
Male	<=75	Black	Married	>70000	Middle	<=30	Squamous cell carcinoma	GradeI-II	T1	N0	I	Regional	Yes	Yes	Others	Dead	Alive	1	0	21
Male	<=75	Black	Unmarried and others	>70000	Lower	<=30	Squamous cell carcinoma	GradeI-II	T3	N1	III	Regional	Yes	Yes	Others	Alive	Alive	0	0	61
Male	<=75	White	Married	>70000	Lower	30-76	Adenocarcinoma	GradeI-II	T1	N0	I	Localized	Yes	Yes	Others	Dead	Alive	1	0	6
Male	<=75	White	Married	>70000	Lower	<=30	Adenocarcinoma	GradeIII-IV	T3	N2	IVA	Regional	Yes	Yes	Others	Alive	Alive	0	0	57
Male	<=75	Black	Unmarried and others	>70000	Lower	<=30	Squamous cell carcinoma	GradeI-II	T3	N0	II	Regional	Yes	Yes	Others	Alive	Alive	0	0	60
Male	<=75	White	Unmarried and others	>70000	Middle	30-76	Squamous cell carcinoma	GradeI-II	T1	N1	I	Regional	Yes	Yes	Others	Alive	Alive	0	0	1
Male	<=75	Black	Unmarried and others	>70000	Middle	30-76	Squamous cell carcinoma	GradeI-II	T3	N0	II	Regional	No/Unknown	No/Unknown	Others	Dead	Alive	1	0	1
Male	75-85	Black	Unmarried and others	>70000	Middle	30-76	Squamous cell carcinoma	GradeIII-IV	T3	N2	III	Regional	Yes	Yes	Cancer	Dead	Dead	1	1	4
Female	<=75	Others	Unmarried and others	>70000	Middle	30-76	Squamous cell carcinoma	GradeI-II	T3	N1	III	Regional	Yes	Yes	Others	Alive	Alive	0	0	53
Female	75-85	White	Unmarried and others	>70000	Middle	30-76	Squamous cell carcinoma	GradeIII-IV	T1	N1	I	Regional	Yes	Yes	Others	Alive	Alive	0	0	52
Male	<=75	White	Unmarried and others	>70000	Upper	30-76	Squamous cell carcinoma	GradeIII-IV	T3	N1	III	Regional	Yes	Yes	Cancer	Dead	Dead	1	1	11
Female	<=75	Black	Unmarried and others	>70000	Middle	>76	Squamous cell carcinoma	GradeIII-IV	T3	N1	III	Regional	Yes	Yes	Cancer	Dead	Dead	1	1	8
Male	75-85	White	Married	>70000	Lower	>76	Adenocarcinoma	GradeI-II	T3	N0	III	Regional	Yes	Yes	Others	Alive	Alive	0	0	48
Female	75-85	White	Married	>70000	Lower	30-76	Adenocarcinoma	GradeIII-IV	T3	N1	III	Regional	Yes	Yes	Cancer	Dead	Dead	1	1	23
Male	75-85	Black	Married	>70000	Middle	30-76	Squamous cell carcinoma	GradeI-II	T3	N2	III	Regional	Yes	Yes	Others	Alive	Alive	0	0	2
Female	<=75	White	Married	>70000	Middle	30-76	Adenocarcinoma	GradeI-II	T3	N0	III	Regional	Yes	Yes	Cancer	Dead	Dead	1	1	16
Male	75-85	Black	Unmarried and others	>70000	Lower	30-76	Adenocarcinoma	GradeIII-IV	T2	N0	II	Localized	Yes	Yes	Others	Dead	Alive	1	0	30
Male	<=75	White	Married	>70000	Lower	30-76	Adenocarcinoma	GradeI-II	T3	N1	III	Regional	Yes	No/Unknown	Cancer	Dead	Dead	1	1	8
Female	<=75	White	Married	<=70000	Middle	>76	Squamous cell carcinoma	GradeI-II	T1	N1	I	Regional	Yes	No/Unknown	Cancer	Dead	Dead	1	1	3
Male	<=75	Black	Unmarried and others	>70000	Overlapping	>76	Squamous cell carcinoma	GradeI-II	T1	N1	I	Regional	Yes	Yes	Cancer	Dead	Dead	1	1	8
Male	<=75	White	Married	>70000	Lower	30-76	Squamous cell carcinoma	GradeI-II	T2	N1	II	Regional	Yes	Yes	Others	Alive	Alive	0	0	5
Male	75-85	White	Married	>70000	Lower	30-76	Adenocarcinoma	GradeI-II	T1	N0	I	Localized	Yes	Yes	Others	Dead	Alive	1	0	8
Male	<=75	White	Married	>70000	Lower	<=30	Adenocarcinoma	GradeI-II	T1	N0	I	Localized	No/Unknown	No/Unknown	Others	Dead	Alive	1	0	1
Female	<=75	Black	Married	>70000	Middle	30-76	Squamous cell carcinoma	GradeI-II	T2	N1	II	Regional	Yes	Yes	Cancer	Dead	Dead	1	1	12
Male	<=75	Black	Unmarried and others	>70000	Lower	>76	Adenocarcinoma	GradeIII-IV	T3	N1	III	Regional	No/Unknown	No/Unknown	Cancer	Dead	Dead	1	1	11
Female	<=75	Black	Unmarried and others	>70000	Middle	30-76	Squamous cell carcinoma	GradeI-II	T3	N1	III	Regional	Yes	No/Unknown	Cancer	Dead	Dead	1	1	20
Male	<=75	White	Married	>70000	Lower	30-76	Squamous cell carcinoma	GradeI-II	T3	N0	II	Localized	Yes	Yes	Cancer	Dead	Dead	1	1	13
Female	<=75	White	Married	>70000	Middle	30-76	Squamous cell carcinoma	GradeI-II	T3	N1	III	Regional	Yes	Yes	Others	Alive	Alive	0	0	24
Male	<=75	Black	Unmarried and others	>70000	Middle	<=30	Squamous cell carcinoma	GradeI-II	T2	N0	II	Localized	Yes	Yes	Cancer	Dead	Dead	1	1	24
Male	>85	White	Married	>70000	Middle	30-76	Adenocarcinoma	GradeIII-IV	T3	N1	III	Regional	Yes	Yes	Cancer	Dead	Dead	1	1	2
Male	<=75	White	Married	>70000	Lower	>76	Adenocarcinoma	GradeI-II	T3	N1	III	Regional	No/Unknown	Yes	Others	Alive	Alive	0	0	9
Male	75-85	Others	Married	>70000	Lower	<=30	Adenocarcinoma	GradeI-II	T3	N1	III	Regional	Yes	Yes	Others	Alive	Alive	0	0	11
Male	<=75	White	Unmarried and others	>70000	Upper	30-76	Squamous cell carcinoma	GradeIII-IV	T4	N0	IVA	Regional	No/Unknown	Yes	Others	Alive	Alive	0	0	12
Female	<=75	Black	Unmarried and others	<=70000	Middle	30-76	Squamous cell carcinoma	GradeI-II	T1	N0	I	Localized	Yes	Yes	Others	Alive	Alive	0	0	8
Male	75-85	Black	Unmarried and others	>70000	Lower	30-76	Adenocarcinoma	GradeIII-IV	T4	N0	IVA	Regional	Yes	Yes	Cancer	Dead	Dead	1	1	11
Female	<=75	White	Married	>70000	Lower	<=30	Adenocarcinoma	GradeIII-IV	T1	N0	I	Localized	Yes	Yes	Others	Alive	Alive	0	0	6
Male	<=75	White	Married	>70000	Lower	30-76	Adenocarcinoma	GradeI-II	T3	N1	III	Regional	Yes	Yes	Others	Alive	Alive	0	0	7
Male	<=75	Black	Unmarried and others	>70000	Lower	30-76	Adenocarcinoma	GradeIII-IV	T4	N0	IVA	Regional	Yes	Yes	Cancer	Dead	Dead	1	1	6
Male	75-85	Others	Married	>70000	Middle	30-76	Adenocarcinoma	GradeI-II	T3	N0	III	Regional	Yes	Yes	Cancer	Dead	Dead	1	1	5
Male	<=75	Others	Unmarried and others	>70000	Lower	>76	Squamous cell carcinoma	GradeIII-IV	T3	N1	III	Regional	Yes	Yes	Cancer	Dead	Dead	1	1	9
Male	<=75	Others	Unmarried and others	>70000	Upper	<=30	Squamous cell carcinoma	GradeI-II	T2	N0	II	Localized	Yes	Yes	Cancer	Dead	Dead	1	1	44
Male	<=75	Others	Unmarried and others	>70000	Upper	30-76	Squamous cell carcinoma	GradeI-II	T3	N1	III	Regional	Yes	Yes	Cancer	Dead	Dead	1	1	6
Female	75-85	White	Married	>70000	Lower	>76	Adenocarcinoma	GradeI-II	T3	N1	III	Regional	Yes	Yes	Cancer	Dead	Dead	1	1	2
Female	75-85	White	Unmarried and others	>70000	Upper	>76	Squamous cell carcinoma	GradeI-II	T1	N0	I	Localized	No/Unknown	No/Unknown	Cancer	Dead	Dead	1	1	1
Male	>85	White	Married	>70000	Upper	<=30	Squamous cell carcinoma	GradeI-II	T2	N0	II	Localized	Yes	Yes	Others	Dead	Alive	1	0	54
Male	<=75	White	Married	>70000	Upper	<=30	Squamous cell carcinoma	GradeI-II	T3	N1	III	Regional	Yes	Yes	Others	Alive	Alive	0	0	36
Male	75-85	White	Married	>70000	Lower	30-76	Adenocarcinoma	GradeI-II	T3	N1	III	Regional	Yes	Yes	Cancer	Dead	Dead	1	1	13
Male	>85	White	Married	>70000	Lower	>76	Adenocarcinoma	GradeI-II	T1	N0	I	Localized	No/Unknown	Yes	Cancer	Dead	Dead	1	1	7
Male	75-85	White	Married	>70000	Lower	<=30	Adenocarcinoma	GradeIII-IV	T1	N1	II	Regional	Yes	Yes	Others	Dead	Alive	1	0	6
Female	75-85	White	Married	>70000	Lower	<=30	Squamous cell carcinoma	GradeI-II	T3	N1	III	Regional	Yes	Yes	Others	Alive	Alive	0	0	64
Male	<=75	White	Unmarried and others	>70000	Lower	30-76	Adenocarcinoma	GradeIII-IV	T3	N1	III	Regional	Yes	Yes	Others	Dead	Alive	1	0	8
Male	75-85	White	Married	>70000	Middle	<=30	Squamous cell carcinoma	GradeI-II	T2	N1	II	Regional	Yes	Yes	Cancer	Dead	Dead	1	1	50
Female	75-85	White	Unmarried and others	>70000	Upper	30-76	Squamous cell carcinoma	GradeI-II	T1	N0	I	Localized	Yes	No/Unknown	Cancer	Dead	Dead	1	1	10
Male	75-85	White	Married	>70000	Lower	<=30	Squamous cell carcinoma	GradeIII-IV	T2	N0	II	Localized	Yes	Yes	Others	Alive	Alive	0	0	5
Female	75-85	White	Unmarried and others	>70000	Upper	<=30	Squamous cell carcinoma	GradeI-II	T2	N0	II	Localized	Yes	Yes	Others	Dead	Alive	1	0	65
Male	<=75	White	Unmarried and others	>70000	Lower	<=30	Adenocarcinoma	GradeI-II	T1	N0	I	Localized	Yes	Yes	Cancer	Dead	Dead	1	1	3
Female	75-85	White	Unmarried and others	>70000	Middle	30-76	Squamous cell carcinoma	GradeIII-IV	T3	N1	III	Regional	No/Unknown	No/Unknown	Cancer	Dead	Dead	1	1	3
Male	<=75	White	Unmarried and others	>70000	Lower	<=30	Adenocarcinoma	GradeIII-IV	T3	N1	III	Regional	Yes	Yes	Others	Dead	Alive	1	0	7
Male	75-85	White	Married	>70000	Lower	30-76	Adenocarcinoma	GradeI-II	T3	N1	III	Regional	Yes	Yes	Cancer	Dead	Dead	1	1	19
Male	<=75	Others	Married	>70000	Upper	<=30	Squamous cell carcinoma	GradeI-II	T3	N0	II	Regional	Yes	Yes	Cancer	Dead	Dead	1	1	17
Male	<=75	White	Married	>70000	Middle	30-76	Adenocarcinoma	GradeIII-IV	T3	N1	III	Regional	Yes	Yes	Cancer	Dead	Dead	1	1	18
Male	<=75	White	Married	>70000	Lower	30-76	Adenocarcinoma	GradeIII-IV	T3	N1	III	Regional	Yes	Yes	Cancer	Dead	Dead	1	1	19
Female	>85	White	Unmarried and others	>70000	Middle	30-76	Squamous cell carcinoma	GradeIII-IV	T3	N0	II	Regional	No/Unknown	Yes	Others	Dead	Alive	1	0	41
Male	75-85	White	Married	>70000	Lower	<=30	Adenocarcinoma	GradeI-II	T3	N1	III	Regional	Yes	Yes	Cancer	Dead	Dead	1	1	53
Male	75-85	White	Married	>70000	Lower	>76	Adenocarcinoma	GradeI-II	T3	N0	III	Regional	No/Unknown	No/Unknown	Cancer	Dead	Dead	1	1	5
Male	>85	White	Unmarried and others	>70000	Lower	>76	Adenocarcinoma	GradeI-II	T3	N1	III	Regional	Yes	Yes	Cancer	Dead	Dead	1	1	4
Male	<=75	White	Unmarried and others	>70000	Lower	<=30	Adenocarcinoma	GradeI-II	T2	N0	II	Localized	Yes	Yes	Others	Dead	Alive	1	0	14
Male	<=75	White	Married	>70000	Lower	30-76	Adenocarcinoma	GradeI-II	T3	N2	IVA	Regional	Yes	Yes	Cancer	Dead	Dead	1	1	3
Male	<=75	White	Married	>70000	Middle	30-76	Squamous cell carcinoma	GradeIII-IV	T1	N0	I	Localized	No/Unknown	Yes	Cancer	Dead	Dead	1	1	12
Male	>85	White	Married	>70000	Lower	30-76	Adenocarcinoma	GradeI-II	T3	N0	III	Regional	Yes	Yes	Cancer	Dead	Dead	1	1	56
Female	<=75	White	Unmarried and others	>70000	Middle	30-76	Squamous cell carcinoma	GradeI-II	T3	N1	III	Regional	Yes	Yes	Others	Alive	Alive	0	0	108
Male	75-85	White	Married	>70000	Lower	30-76	Squamous cell carcinoma	GradeIII-IV	T2	N1	II	Regional	Yes	Yes	Cancer	Dead	Dead	1	1	13
Male	<=75	White	Married	>70000	Upper	30-76	Squamous cell carcinoma	GradeI-II	T1	N1	I	Regional	Yes	Yes	Cancer	Dead	Dead	1	1	46
Male	75-85	White	Unmarried and others	>70000	Lower	30-76	Adenocarcinoma	GradeI-II	T3	N2	IVA	Regional	Yes	Yes	Cancer	Dead	Dead	1	1	21
Male	75-85	White	Married	>70000	Lower	>76	Adenocarcinoma	GradeIII-IV	T3	N1	III	Regional	Yes	Yes	Cancer	Dead	Dead	1	1	25
Female	<=75	Others	Married	>70000	Middle	<=30	Squamous cell carcinoma	GradeI-II	T3	N1	III	Regional	Yes	Yes	Cancer	Dead	Dead	1	1	34
Male	<=75	White	Unmarried and others	>70000	Lower	30-76	Adenocarcinoma	GradeIII-IV	T3	N1	III	Regional	Yes	Yes	Cancer	Dead	Dead	1	1	66
Male	<=75	White	Married	>70000	Upper	30-76	Squamous cell carcinoma	GradeIII-IV	T3	N0	II	Regional	Yes	Yes	Cancer	Dead	Dead	1	1	100
Male	<=75	White	Unmarried and others	>70000	Middle	<=30	Squamous cell carcinoma	GradeIII-IV	T3	N1	III	Regional	Yes	Yes	Others	Alive	Alive	0	0	104
Male	75-85	Others	Married	>70000	Lower	30-76	Squamous cell carcinoma	GradeIII-IV	T3	N0	II	Regional	Yes	Yes	Cancer	Dead	Dead	1	1	37
Female	75-85	White	Unmarried and others	>70000	Upper	<=30	Squamous cell carcinoma	GradeIII-IV	T3	N1	III	Regional	No/Unknown	Yes	Cancer	Dead	Dead	1	1	14
Male	<=75	White	Unmarried and others	>70000	Middle	<=30	Squamous cell carcinoma	GradeI-II	T1	N0	I	Localized	Yes	Yes	Others	Alive	Alive	0	0	92
Male	<=75	Others	Married	>70000	Lower	30-76	Adenocarcinoma	GradeI-II	T3	N2	IVA	Regional	Yes	Yes	Cancer	Dead	Dead	1	1	4
Female	75-85	White	Married	>70000	Middle	30-76	Squamous cell carcinoma	GradeIII-IV	T2	N0	II	Localized	Yes	Yes	Cancer	Dead	Dead	1	1	14
Male	<=75	White	Married	>70000	Upper	<=30	Squamous cell carcinoma	GradeIII-IV	T1	N0	I	Localized	Yes	Yes	Cancer	Dead	Dead	1	1	36
Male	<=75	White	Married	>70000	Lower	30-76	Adenocarcinoma	GradeI-II	T3	N0	III	Regional	Yes	Yes	Cancer	Dead	Dead	1	1	3
Female	<=75	White	Unmarried and others	>70000	Lower	30-76	Squamous cell carcinoma	GradeIII-IV	T3	N1	III	Regional	Yes	Yes	Others	Alive	Alive	0	0	49
Male	75-85	White	Married	>70000	Lower	30-76	Adenocarcinoma	GradeI-II	T3	N1	III	Regional	Yes	Yes	Others	Alive	Alive	0	0	81
Male	<=75	White	Married	>70000	Lower	30-76	Adenocarcinoma	GradeI-II	T3	N1	III	Regional	Yes	Yes	Others	Alive	Alive	0	0	79
Male	75-85	White	Married	>70000	Lower	30-76	Adenocarcinoma	GradeIII-IV	T3	N0	III	Regional	Yes	Yes	Cancer	Dead	Dead	1	1	9
Male	<=75	White	Unmarried and others	>70000	Lower	<=30	Adenocarcinoma	GradeIII-IV	T3	N0	III	Regional	No/Unknown	Yes	Cancer	Dead	Dead	1	1	12
Male	<=75	White	Married	>70000	Lower	30-76	Squamous cell carcinoma	GradeI-II	T3	N1	III	Regional	Yes	Yes	Others	Alive	Alive	0	0	76
Male	<=75	Black	Married	>70000	Lower	>76	Squamous cell carcinoma	GradeI-II	T1	N0	I	Localized	No/Unknown	No/Unknown	Cancer	Dead	Dead	1	1	3
Male	75-85	Others	Married	>70000	Middle	<=30	Squamous cell carcinoma	GradeIII-IV	T3	N2	III	Regional	Yes	Yes	Others	Alive	Alive	0	0	73
Male	75-85	White	Married	>70000	Middle	30-76	Adenocarcinoma	GradeIII-IV	T2	N0	II	Localized	Yes	Yes	Cancer	Dead	Dead	1	1	3
Male	75-85	Black	Unmarried and others	>70000	Upper	30-76	Squamous cell carcinoma	GradeI-II	T3	N1	III	Regional	Yes	Yes	Cancer	Dead	Dead	1	1	2
Male	75-85	White	Unmarried and others	>70000	Lower	30-76	Adenocarcinoma	GradeI-II	T3	N1	III	Regional	Yes	Yes	Cancer	Dead	Dead	1	1	21
Male	75-85	White	Unmarried and others	>70000	Lower	>76	Squamous cell carcinoma	GradeI-II	T1	N0	I	Localized	Yes	Yes	Cancer	Dead	Dead	1	1	4
Male	>85	Others	Married	>70000	Middle	<=30	Squamous cell carcinoma	GradeIII-IV	T3	N0	II	Regional	Yes	Yes	Cancer	Dead	Dead	1	1	10
Male	<=75	White	Married	>70000	Lower	30-76	Adenocarcinoma	GradeIII-IV	T3	N2	IVA	Regional	Yes	Yes	Others	Alive	Alive	0	0	63
Female	<=75	White	Married	>70000	Lower	<=30	Adenocarcinoma	GradeIII-IV	T3	N0	III	Regional	Yes	Yes	Cancer	Dead	Dead	1	1	9
Male	>85	White	Married	>70000	Lower	30-76	Adenocarcinoma	GradeI-II	T3	N1	III	Regional	Yes	Yes	Cancer	Dead	Dead	1	1	4
Male	<=75	White	Married	>70000	Lower	30-76	Adenocarcinoma	GradeI-II	T3	N1	III	Regional	Yes	Yes	Others	Alive	Alive	0	0	43
Male	<=75	White	Married	>70000	Lower	<=30	Adenocarcinoma	GradeIII-IV	T3	N2	IVA	Regional	Yes	Yes	Cancer	Dead	Dead	1	1	19
Male	75-85	White	Unmarried and others	>70000	Upper	30-76	Squamous cell carcinoma	GradeIII-IV	T3	N3	IVA	Regional	Yes	Yes	Cancer	Dead	Dead	1	1	25
Male	<=75	White	Unmarried and others	>70000	Lower	<=30	Adenocarcinoma	GradeIII-IV	T3	N1	III	Regional	Yes	Yes	Cancer	Dead	Dead	1	1	12
Female	<=75	White	Married	>70000	Overlapping	30-76	Squamous cell carcinoma	GradeI-II	T4	N2	IVA	Regional	No/Unknown	No/Unknown	Cancer	Dead	Dead	1	1	2
Female	75-85	White	Married	>70000	Upper	30-76	Squamous cell carcinoma	GradeI-II	T3	N1	III	Regional	No/Unknown	Yes	Others	Alive	Alive	0	0	45
Male	<=75	White	Married	>70000	Lower	30-76	Adenocarcinoma	GradeI-II	T3	N0	III	Localized	Yes	Yes	Others	Dead	Alive	1	0	13
Male	>85	White	Unmarried and others	>70000	Lower	30-76	Adenocarcinoma	GradeIII-IV	T1	N0	I	Localized	Yes	Yes	Cancer	Dead	Dead	1	1	15
Male	<=75	White	Married	>70000	Middle	30-76	Squamous cell carcinoma	GradeIII-IV	T3	N1	III	Regional	Yes	Yes	Cancer	Dead	Dead	1	1	10
Male	<=75	White	Unmarried and others	>70000	Lower	<=30	Adenocarcinoma	GradeIII-IV	T1	N1	II	Regional	Yes	No/Unknown	Cancer	Dead	Dead	1	1	13
Female	<=75	White	Unmarried and others	>70000	Lower	>76	Adenocarcinoma	GradeIII-IV	T3	N1	III	Regional	Yes	Yes	Others	Dead	Alive	1	0	32
Male	<=75	White	Married	>70000	Middle	30-76	Squamous cell carcinoma	GradeI-II	T2	N0	II	Localized	Yes	Yes	Others	Alive	Alive	0	0	25
Male	75-85	White	Married	>70000	Upper	<=30	Squamous cell carcinoma	GradeI-II	T3	N0	II	Localized	No/Unknown	No/Unknown	Cancer	Dead	Dead	1	1	7
Male	<=75	White	Married	>70000	Lower	<=30	Squamous cell carcinoma	GradeIII-IV	T3	N1	III	Regional	Yes	Yes	Cancer	Dead	Dead	1	1	9
Female	75-85	Black	Unmarried and others	>70000	Lower	30-76	Squamous cell carcinoma	GradeI-II	T3	N1	III	Regional	Yes	Yes	Cancer	Dead	Dead	1	1	9
Male	<=75	White	Married	>70000	Lower	30-76	Adenocarcinoma	GradeI-II	T1	N0	I	Localized	No/Unknown	Yes	Others	Dead	Alive	1	0	17
Male	<=75	White	Unmarried and others	>70000	Lower	30-76	Adenocarcinoma	GradeIII-IV	T1	N0	I	Localized	Yes	Yes	Cancer	Dead	Dead	1	1	7
Male	75-85	Black	Married	>70000	Lower	<=30	Squamous cell carcinoma	GradeI-II	T3	N0	II	Localized	No/Unknown	Yes	Cancer	Dead	Dead	1	1	8
Male	>85	White	Married	>70000	Upper	<=30	Squamous cell carcinoma	GradeI-II	T3	N0	II	Regional	Yes	Yes	Others	Alive	Alive	0	0	7
Female	75-85	White	Married	>70000	Middle	30-76	Squamous cell carcinoma	GradeI-II	T1	N1	I	Regional	Yes	Yes	Others	Alive	Alive	0	0	9
Female	75-85	White	Unmarried and others	>70000	Lower	>76	Adenocarcinoma	GradeIII-IV	T3	N1	III	Regional	Yes	Yes	Others	Alive	Alive	0	0	8
Male	75-85	White	Married	<=70000	Lower	30-76	Adenocarcinoma	GradeI-II	T2	N0	II	Localized	Yes	Yes	Cancer	Dead	Dead	1	1	72
Male	<=75	White	Married	>70000	Lower	>76	Squamous cell carcinoma	GradeI-II	T2	N2	III	Regional	Yes	Yes	Cancer	Dead	Dead	1	1	14
Male	75-85	White	Unmarried and others	>70000	Lower	<=30	Adenocarcinoma	GradeI-II	T3	N1	III	Regional	No/Unknown	Yes	Others	Dead	Alive	1	0	12
Male	75-85	White	Married	<=70000	Lower	<=30	Squamous cell carcinoma	GradeIII-IV	T3	N0	II	Regional	Yes	Yes	Others	Dead	Alive	1	0	21
Female	75-85	White	Married	>70000	Lower	<=30	Adenocarcinoma	GradeIII-IV	T1	N1	II	Regional	Yes	Yes	Others	Alive	Alive	0	0	44
Male	<=75	White	Unmarried and others	>70000	Lower	30-76	Squamous cell carcinoma	GradeIII-IV	T2	N1	II	Regional	Yes	Yes	Cancer	Dead	Dead	1	1	9
Female	<=75	White	Married	>70000	Lower	>76	Squamous cell carcinoma	GradeI-II	T3	N1	III	Regional	Yes	Yes	Cancer	Dead	Dead	1	1	9
Female	>85	White	Married	>70000	Middle	>76	Adenocarcinoma	GradeI-II	T3	N0	III	Regional	Yes	Yes	Cancer	Dead	Dead	1	1	32
Male	75-85	White	Unmarried and others	<=70000	Middle	30-76	Squamous cell carcinoma	GradeIII-IV	T1	N0	I	Localized	Yes	Yes	Cancer	Dead	Dead	1	1	3
Female	<=75	White	Married	>70000	Upper	30-76	Squamous cell carcinoma	GradeI-II	T1	N0	I	Localized	Yes	Yes	Others	Alive	Alive	0	0	80
Male	75-85	White	Married	>70000	Lower	30-76	Adenocarcinoma	GradeI-II	T3	N0	III	Localized	Yes	Yes	Cancer	Dead	Dead	1	1	6
Male	75-85	White	Married	>70000	Upper	<=30	Squamous cell carcinoma	GradeI-II	T1	N0	I	Localized	No/Unknown	No/Unknown	Cancer	Dead	Dead	1	1	12
Female	75-85	White	Married	>70000	Middle	30-76	Squamous cell carcinoma	GradeIII-IV	T4	N0	IVA	Regional	No/Unknown	Yes	Cancer	Dead	Dead	1	1	3
Male	>85	White	Married	>70000	Lower	<=30	Adenocarcinoma	GradeIII-IV	T1	N0	I	Localized	No/Unknown	No/Unknown	Others	Alive	Alive	0	0	9
Male	75-85	White	Married	>70000	Lower	30-76	Adenocarcinoma	GradeIII-IV	T3	N0	III	Regional	Yes	Yes	Cancer	Dead	Dead	1	1	9
Male	<=75	White	Unmarried and others	>70000	Middle	30-76	Squamous cell carcinoma	GradeIII-IV	T3	N1	III	Regional	No/Unknown	Yes	Cancer	Dead	Dead	1	1	4
Female	<=75	White	Unmarried and others	>70000	Overlapping	30-76	Squamous cell carcinoma	GradeI-II	T3	N1	III	Regional	Yes	Yes	Others	Alive	Alive	0	0	8
Male	<=75	White	Married	>70000	Lower	<=30	Squamous cell carcinoma	GradeI-II	T1	N0	I	Localized	Yes	Yes	Others	Dead	Alive	1	0	6
Male	<=75	White	Unmarried and others	>70000	Overlapping	30-76	Squamous cell carcinoma	GradeIII-IV	T2	N0	II	Localized	Yes	Yes	Others	Alive	Alive	0	0	57
Female	75-85	White	Married	>70000	Middle	30-76	Squamous cell carcinoma	GradeIII-IV	T2	N1	II	Regional	Yes	Yes	Cancer	Dead	Dead	1	1	13
Male	<=75	White	Married	<=70000	Lower	>76	Adenocarcinoma	GradeIII-IV	T1	N1	II	Regional	Yes	Yes	Cancer	Dead	Dead	1	1	11
Female	<=75	Others	Unmarried and others	>70000	Middle	<=30	Squamous cell carcinoma	GradeI-II	T3	N1	III	Regional	Yes	Yes	Others	Alive	Alive	0	0	11
Male	75-85	White	Unmarried and others	>70000	Lower	30-76	Adenocarcinoma	GradeIII-IV	T2	N2	IVA	Regional	Yes	Yes	Cancer	Dead	Dead	1	1	25
Female	75-85	Others	Married	>70000	Lower	<=30	Squamous cell carcinoma	GradeI-II	T3	N1	III	Regional	Yes	Yes	Others	Alive	Alive	0	0	5
Male	75-85	White	Married	>70000	Middle	30-76	Squamous cell carcinoma	GradeIII-IV	T3	N1	III	Regional	Yes	Yes	Others	Alive	Alive	0	0	53
Female	>85	White	Unmarried and others	>70000	Lower	30-76	Adenocarcinoma	GradeIII-IV	T4	N0	III	Localized	Yes	Yes	Cancer	Dead	Dead	1	1	13
Male	<=75	White	Unmarried and others	>70000	Upper	30-76	Squamous cell carcinoma	GradeI-II	T3	N1	III	Regional	Yes	Yes	Others	Alive	Alive	0	0	61
Male	75-85	White	Married	>70000	Lower	<=30	Adenocarcinoma	GradeI-II	T1	N0	I	Localized	No/Unknown	No/Unknown	Others	Dead	Alive	1	0	1
Male	<=75	White	Married	<=70000	Upper	30-76	Squamous cell carcinoma	GradeI-II	T3	N0	II	Regional	Yes	Yes	Others	Dead	Alive	1	0	78
Male	<=75	White	Married	>70000	Lower	>76	Adenocarcinoma	GradeI-II	T4	N2	IVA	Regional	Yes	No/Unknown	Others	Alive	Alive	0	0	65
Male	75-85	White	Married	>70000	Lower	<=30	Adenocarcinoma	GradeI-II	T2	N1	III	Regional	Yes	Yes	Cancer	Dead	Dead	1	1	45
Male	<=75	White	Unmarried and others	>70000	Lower	30-76	Adenocarcinoma	GradeIII-IV	T3	N1	III	Regional	Yes	Yes	Others	Dead	Alive	1	0	24
Female	<=75	White	Unmarried and others	>70000	Middle	30-76	Squamous cell carcinoma	GradeIII-IV	T3	N0	II	Regional	Yes	Yes	Others	Alive	Alive	0	0	141
Male	<=75	Black	Unmarried and others	>70000	Lower	30-76	Adenocarcinoma	GradeI-II	T3	N1	III	Regional	Yes	No/Unknown	Others	Dead	Alive	1	0	10
Female	<=75	White	Married	>70000	Middle	<=30	Squamous cell carcinoma	GradeIII-IV	T1	N1	I	Regional	No/Unknown	Yes	Cancer	Dead	Dead	1	1	16
Male	<=75	White	Married	>70000	Middle	30-76	Squamous cell carcinoma	GradeI-II	T4	N1	IVA	Regional	Yes	Yes	Cancer	Dead	Dead	1	1	12
Female	>85	White	Unmarried and others	>70000	Upper	30-76	Squamous cell carcinoma	GradeI-II	T3	N1	III	Regional	Yes	Yes	Cancer	Dead	Dead	1	1	3
Male	75-85	White	Married	>70000	Upper	30-76	Squamous cell carcinoma	GradeIII-IV	T3	N0	II	Regional	Yes	Yes	Cancer	Dead	Dead	1	1	111
Male	75-85	White	Unmarried and others	>70000	Middle	30-76	Adenocarcinoma	GradeIII-IV	T3	N0	III	Regional	Yes	Yes	Cancer	Dead	Dead	1	1	5
Male	75-85	White	Married	>70000	Lower	<=30	Squamous cell carcinoma	GradeIII-IV	T3	N1	III	Regional	Yes	Yes	Others	Dead	Alive	1	0	4
Male	75-85	Others	Married	>70000	Middle	30-76	Squamous cell carcinoma	GradeIII-IV	T3	N1	III	Regional	No/Unknown	No/Unknown	Cancer	Dead	Dead	1	1	6
Male	<=75	Others	Married	>70000	Middle	<=30	Squamous cell carcinoma	GradeIII-IV	T3	N0	II	Regional	Yes	Yes	Cancer	Dead	Dead	1	1	112
Male	75-85	White	Married	>70000	Lower	30-76	Adenocarcinoma	GradeI-II	T3	N1	III	Regional	Yes	No/Unknown	Cancer	Dead	Dead	1	1	12
Male	<=75	Black	Married	>70000	Middle	30-76	Squamous cell carcinoma	GradeIII-IV	T2	N0	II	Localized	No/Unknown	No/Unknown	Cancer	Dead	Dead	1	1	10
Male	<=75	White	Unmarried and others	>70000	Overlapping	>76	Adenocarcinoma	GradeI-II	T2	N0	II	Localized	No/Unknown	No/Unknown	Others	Dead	Alive	1	0	2
Male	<=75	White	Unmarried and others	>70000	Upper	30-76	Squamous cell carcinoma	GradeIII-IV	T1	N0	I	Localized	Yes	Yes	Others	Alive	Alive	0	0	141
Male	<=75	White	Married	>70000	Lower	<=30	Adenocarcinoma	GradeI-II	T1	N0	I	Localized	No/Unknown	No/Unknown	Others	Dead	Alive	1	0	38
Male	>85	White	Married	>70000	Lower	>76	Adenocarcinoma	GradeI-II	T3	N1	III	Regional	No/Unknown	No/Unknown	Cancer	Dead	Dead	1	1	1
Male	75-85	White	Married	>70000	Middle	<=30	Squamous cell carcinoma	GradeI-II	T1	N0	I	Localized	Yes	Yes	Cancer	Dead	Dead	1	1	86
Male	75-85	White	Married	>70000	Middle	<=30	Adenocarcinoma	GradeI-II	T1	N0	I	Localized	No/Unknown	No/Unknown	Cancer	Dead	Dead	1	1	27
Male	75-85	White	Unmarried and others	>70000	Lower	30-76	Adenocarcinoma	GradeI-II	T3	N0	III	Regional	Yes	Yes	Cancer	Dead	Dead	1	1	21
Male	<=75	Others	Unmarried and others	>70000	Middle	>76	Squamous cell carcinoma	GradeIII-IV	T3	N2	III	Regional	No/Unknown	Yes	Cancer	Dead	Dead	1	1	12
Female	>85	White	Unmarried and others	>70000	Middle	30-76	Adenocarcinoma	GradeI-II	T1	N0	I	Localized	No/Unknown	No/Unknown	Cancer	Dead	Dead	1	1	7
Male	<=75	White	Unmarried and others	>70000	Lower	30-76	Adenocarcinoma	GradeI-II	T3	N1	III	Regional	Yes	Yes	Cancer	Dead	Dead	1	1	22
Female	<=75	White	Unmarried and others	>70000	Lower	<=30	Adenocarcinoma	GradeI-II	T4	N0	III	Regional	Yes	Yes	Others	Dead	Alive	1	0	4
Male	<=75	White	Married	>70000	Lower	<=30	Adenocarcinoma	GradeIII-IV	T3	N0	III	Regional	Yes	Yes	Cancer	Dead	Dead	1	1	5
Male	<=75	White	Married	>70000	Middle	30-76	Squamous cell carcinoma	GradeIII-IV	T3	N2	III	Regional	Yes	Yes	Cancer	Dead	Dead	1	1	12
Female	<=75	White	Married	>70000	Middle	<=30	Squamous cell carcinoma	GradeI-II	T3	N1	III	Regional	Yes	Yes	Cancer	Dead	Dead	1	1	13
Male	<=75	White	Unmarried and others	>70000	Lower	<=30	Adenocarcinoma	GradeI-II	T2	N0	II	Localized	Yes	Yes	Cancer	Dead	Dead	1	1	29
Male	75-85	Others	Unmarried and others	>70000	Upper	<=30	Adenocarcinoma	GradeI-II	T1	N0	I	Localized	Yes	Yes	Cancer	Dead	Dead	1	1	39
Male	<=75	Black	Married	>70000	Lower	30-76	Adenocarcinoma	GradeI-II	T3	N0	III	Regional	Yes	Yes	Cancer	Dead	Dead	1	1	22
Female	<=75	Others	Married	>70000	Upper	<=30	Squamous cell carcinoma	GradeI-II	T4	N0	IVA	Regional	Yes	Yes	Others	Alive	Alive	0	0	115
Female	<=75	White	Unmarried and others	>70000	Middle	30-76	Adenocarcinoma	GradeIII-IV	T1	N0	I	Localized	No/Unknown	No/Unknown	Cancer	Dead	Dead	1	1	11
Female	<=75	Black	Unmarried and others	>70000	Middle	<=30	Squamous cell carcinoma	GradeI-II	T1	N0	I	Localized	Yes	Yes	Cancer	Dead	Dead	1	1	20
Male	75-85	White	Unmarried and others	>70000	Middle	<=30	Squamous cell carcinoma	GradeIII-IV	T3	N0	II	Regional	Yes	Yes	Cancer	Dead	Dead	1	1	32
Female	75-85	White	Married	>70000	Lower	30-76	Adenocarcinoma	GradeI-II	T2	N1	III	Regional	Yes	Yes	Cancer	Dead	Dead	1	1	8
Male	<=75	White	Unmarried and others	<=70000	Lower	30-76	Adenocarcinoma	GradeIII-IV	T4	N2	IVA	Regional	Yes	Yes	Cancer	Dead	Dead	1	1	10
Male	>85	White	Married	>70000	Lower	30-76	Squamous cell carcinoma	GradeIII-IV	T1	N0	I	Localized	No/Unknown	No/Unknown	Cancer	Dead	Dead	1	1	2
Female	>85	Others	Unmarried and others	>70000	Upper	<=30	Squamous cell carcinoma	GradeI-II	T1	N0	I	Localized	Yes	Yes	Cancer	Dead	Dead	1	1	64
Male	<=75	White	Married	>70000	Lower	30-76	Adenocarcinoma	GradeI-II	T2	N1	III	Regional	Yes	Yes	Cancer	Dead	Dead	1	1	10
Male	<=75	White	Married	>70000	Overlapping	<=30	Squamous cell carcinoma	GradeIII-IV	T1	N1	I	Regional	Yes	Yes	Cancer	Dead	Dead	1	1	49
Male	75-85	White	Married	>70000	Lower	<=30	Squamous cell carcinoma	GradeI-II	T2	N0	II	Localized	Yes	Yes	Cancer	Dead	Dead	1	1	42
Male	<=75	White	Unmarried and others	>70000	Lower	<=30	Adenocarcinoma	GradeIII-IV	T3	N0	III	Regional	Yes	Yes	Cancer	Dead	Dead	1	1	5
Female	<=75	Others	Married	<=70000	Middle	30-76	Squamous cell carcinoma	GradeI-II	T4	N0	IVA	Regional	Yes	Yes	Cancer	Dead	Dead	1	1	13
Male	<=75	White	Married	<=70000	Lower	<=30	Adenocarcinoma	GradeI-II	T1	N0	I	Localized	No/Unknown	No/Unknown	Others	Alive	Alive	0	0	116
Female	75-85	Black	Married	<=70000	Lower	>76	Squamous cell carcinoma	GradeI-II	T4	N1	IVA	Regional	No/Unknown	No/Unknown	Cancer	Dead	Dead	1	1	2
Male	75-85	White	Unmarried and others	<=70000	Overlapping	30-76	Adenocarcinoma	GradeI-II	T2	N2	IVA	Regional	Yes	Yes	Cancer	Dead	Dead	1	1	75
Male	<=75	White	Unmarried and others	<=70000	Upper	30-76	Squamous cell carcinoma	GradeI-II	T4	N0	IVA	Regional	No/Unknown	Yes	Cancer	Dead	Dead	1	1	3
Female	>85	White	Unmarried and others	<=70000	Upper	<=30	Squamous cell carcinoma	GradeIII-IV	T3	N0	II	Regional	No/Unknown	Yes	Cancer	Dead	Dead	1	1	4
Female	<=75	Black	Married	<=70000	Middle	30-76	Squamous cell carcinoma	GradeIII-IV	T4	N0	IVA	Regional	No/Unknown	Yes	Cancer	Dead	Dead	1	1	3
Female	<=75	Others	Married	>70000	Middle	<=30	Squamous cell carcinoma	GradeIII-IV	T3	N1	III	Regional	Yes	Yes	Others	Alive	Alive	0	0	6
Female	<=75	White	Unmarried and others	<=70000	Upper	<=30	Squamous cell carcinoma	GradeIII-IV	T3	N1	III	Regional	Yes	Yes	Others	Alive	Alive	0	0	111
Male	<=75	White	Unmarried and others	<=70000	Lower	30-76	Adenocarcinoma	GradeI-II	T2	N0	II	Localized	Yes	Yes	Others	Alive	Alive	0	0	102
Male	<=75	White	Married	<=70000	Upper	30-76	Squamous cell carcinoma	GradeIII-IV	T3	N1	III	Regional	Yes	Yes	Cancer	Dead	Dead	1	1	20
Female	>85	White	Unmarried and others	<=70000	Lower	30-76	Adenocarcinoma	GradeI-II	T1	N0	I	Localized	Yes	Yes	Cancer	Dead	Dead	1	1	5
Male	>85	White	Married	<=70000	Lower	30-76	Adenocarcinoma	GradeI-II	T3	N1	III	Regional	Yes	Yes	Cancer	Dead	Dead	1	1	9
Male	>85	White	Married	>70000	Lower	>76	Adenocarcinoma	GradeIII-IV	T3	N1	III	Regional	No/Unknown	Yes	Cancer	Dead	Dead	1	1	8
Male	<=75	White	Married	<=70000	Lower	30-76	Adenocarcinoma	GradeIII-IV	T3	N1	III	Regional	Yes	Yes	Cancer	Dead	Dead	1	1	15
Male	75-85	White	Married	<=70000	Lower	30-76	Squamous cell carcinoma	GradeI-II	T3	N1	III	Regional	Yes	Yes	Cancer	Dead	Dead	1	1	3
Male	75-85	White	Married	<=70000	Lower	30-76	Adenocarcinoma	GradeI-II	T3	N0	III	Regional	Yes	Yes	Others	Dead	Alive	1	0	21
Female	<=75	White	Married	<=70000	Middle	30-76	Squamous cell carcinoma	GradeI-II	T2	N1	II	Regional	Yes	Yes	Cancer	Dead	Dead	1	1	6
Female	<=75	Black	Unmarried and others	<=70000	Middle	30-76	Squamous cell carcinoma	GradeIII-IV	T3	N1	III	Regional	Yes	Yes	Cancer	Dead	Dead	1	1	11
Male	<=75	Others	Married	<=70000	Upper	30-76	Squamous cell carcinoma	GradeI-II	T1	N1	I	Regional	Yes	Yes	Cancer	Dead	Dead	1	1	38
Male	<=75	White	Unmarried and others	<=70000	Lower	30-76	Adenocarcinoma	GradeI-II	T4	N1	III	Regional	Yes	Yes	Cancer	Dead	Dead	1	1	42
Male	75-85	White	Unmarried and others	>70000	Upper	<=30	Squamous cell carcinoma	GradeI-II	T1	N0	I	Localized	No/Unknown	Yes	Others	Dead	Alive	1	0	13
Male	<=75	White	Unmarried and others	<=70000	Lower	30-76	Adenocarcinoma	GradeIII-IV	T1	N0	I	Localized	No/Unknown	No/Unknown	Cancer	Dead	Dead	1	1	12
Female	<=75	Black	Unmarried and others	<=70000	Upper	30-76	Squamous cell carcinoma	GradeI-II	T3	N0	II	Regional	Yes	Yes	Cancer	Dead	Dead	1	1	14
Male	75-85	White	Married	<=70000	Lower	30-76	Adenocarcinoma	GradeI-II	T3	N1	III	Regional	Yes	Yes	Cancer	Dead	Dead	1	1	6
Male	<=75	White	Married	<=70000	Lower	<=30	Adenocarcinoma	GradeIII-IV	T3	N1	III	Regional	No/Unknown	Yes	Cancer	Dead	Dead	1	1	7
Male	<=75	White	Unmarried and others	<=70000	Lower	30-76	Adenocarcinoma	GradeI-II	T3	N1	III	Regional	Yes	Yes	Others	Dead	Alive	1	0	2
Male	<=75	White	Unmarried and others	<=70000	Middle	<=30	Squamous cell carcinoma	GradeI-II	T3	N1	III	Regional	Yes	Yes	Cancer	Dead	Dead	1	1	9
Female	<=75	White	Unmarried and others	<=70000	Middle	30-76	Squamous cell carcinoma	GradeI-II	T1	N0	I	Localized	No/Unknown	No/Unknown	Cancer	Dead	Dead	1	1	3
Male	<=75	White	Married	<=70000	Lower	30-76	Adenocarcinoma	GradeIII-IV	T3	N1	III	Regional	Yes	Yes	Cancer	Dead	Dead	1	1	10
Male	<=75	White	Married	<=70000	Middle	30-76	Adenocarcinoma	GradeIII-IV	T1	N0	I	Localized	No/Unknown	No/Unknown	Cancer	Dead	Dead	1	1	11
Male	<=75	White	Unmarried and others	<=70000	Middle	30-76	Squamous cell carcinoma	GradeIII-IV	T4	N0	IVA	Regional	Yes	Yes	Cancer	Dead	Dead	1	1	3
Male	<=75	White	Unmarried and others	>70000	Middle	>76	Squamous cell carcinoma	GradeI-II	T2	N0	II	Localized	Yes	No/Unknown	Others	Alive	Alive	0	0	59
Male	75-85	White	Unmarried and others	<=70000	Middle	30-76	Squamous cell carcinoma	GradeI-II	T3	N1	III	Regional	Yes	Yes	Others	Dead	Alive	1	0	6
Female	75-85	White	Unmarried and others	>70000	Lower	30-76	Adenocarcinoma	GradeIII-IV	T1	N0	I	Localized	Yes	Yes	Cancer	Dead	Dead	1	1	28
Female	<=75	Others	Married	<=70000	Middle	30-76	Squamous cell carcinoma	GradeIII-IV	T3	N2	III	Regional	Yes	Yes	Others	Alive	Alive	0	0	97
Male	<=75	White	Married	>70000	Lower	30-76	Adenocarcinoma	GradeIII-IV	T1	N1	II	Regional	Yes	No/Unknown	Cancer	Dead	Dead	1	1	2
Male	<=75	Others	Married	<=70000	Middle	30-76	Squamous cell carcinoma	GradeI-II	T3	N2	III	Regional	Yes	Yes	Cancer	Dead	Dead	1	1	10
Male	<=75	White	Unmarried and others	>70000	Upper	<=30	Squamous cell carcinoma	GradeI-II	T3	N2	III	Regional	Yes	Yes	Cancer	Dead	Dead	1	1	8
Female	<=75	White	Unmarried and others	>70000	Middle	<=30	Squamous cell carcinoma	GradeIII-IV	T2	N1	II	Regional	Yes	Yes	Cancer	Dead	Dead	1	1	12
Male	<=75	White	Married	<=70000	Lower	30-76	Adenocarcinoma	GradeI-II	T3	N1	III	Regional	No/Unknown	No/Unknown	Cancer	Dead	Dead	1	1	12
Female	75-85	White	Unmarried and others	>70000	Middle	30-76	Squamous cell carcinoma	GradeI-II	T1	N0	I	Localized	No/Unknown	No/Unknown	Cancer	Dead	Dead	1	1	4
Male	75-85	White	Married	>70000	Lower	30-76	Adenocarcinoma	GradeIII-IV	T3	N2	IVA	Regional	Yes	Yes	Others	Dead	Alive	1	0	5
Male	75-85	White	Married	>70000	Lower	<=30	Adenocarcinoma	GradeI-II	T1	N0	I	Localized	No/Unknown	No/Unknown	Cancer	Dead	Dead	1	1	39
Male	<=75	Others	Married	>70000	Lower	30-76	Squamous cell carcinoma	GradeI-II	T1	N0	I	Localized	Yes	Yes	Others	Alive	Alive	0	0	85
Female	75-85	White	Married	>70000	Lower	<=30	Adenocarcinoma	GradeI-II	T3	N0	III	Localized	Yes	Yes	Others	Alive	Alive	0	0	12
Female	>85	White	Unmarried and others	>70000	Upper	30-76	Squamous cell carcinoma	GradeIII-IV	T3	N0	II	Regional	Yes	Yes	Cancer	Dead	Dead	1	1	2
Female	<=75	White	Unmarried and others	>70000	Lower	<=30	Adenocarcinoma	GradeI-II	T1	N0	I	Localized	Yes	Yes	Cancer	Dead	Dead	1	1	17
Male	<=75	White	Married	>70000	Lower	<=30	Adenocarcinoma	GradeIII-IV	T2	N0	II	Localized	Yes	No/Unknown	Others	Alive	Alive	0	0	5
Male	75-85	White	Married	>70000	Overlapping	>76	Adenocarcinoma	GradeI-II	T3	N1	III	Regional	Yes	Yes	Cancer	Dead	Dead	1	1	40
Male	<=75	White	Married	>70000	Lower	<=30	Adenocarcinoma	GradeI-II	T2	N1	III	Regional	Yes	Yes	Others	Alive	Alive	0	0	84
Female	<=75	Others	Married	>70000	Lower	30-76	Squamous cell carcinoma	GradeI-II	T3	N1	III	Regional	Yes	Yes	Others	Alive	Alive	0	0	67
Male	<=75	Others	Unmarried and others	>70000	Upper	>76	Squamous cell carcinoma	GradeIII-IV	T1	N0	I	Localized	Yes	Yes	Others	Dead	Alive	1	0	6
Male	<=75	White	Unmarried and others	>70000	Upper	>76	Squamous cell carcinoma	GradeIII-IV	T4	N1	IVA	Regional	Yes	Yes	Cancer	Dead	Dead	1	1	11
Male	75-85	White	Unmarried and others	>70000	Upper	30-76	Squamous cell carcinoma	GradeIII-IV	T1	N0	I	Localized	Yes	Yes	Cancer	Dead	Dead	1	1	19
Male	75-85	White	Married	>70000	Lower	<=30	Squamous cell carcinoma	GradeI-II	T2	N0	II	Localized	No/Unknown	No/Unknown	Cancer	Dead	Dead	1	1	4
Female	<=75	Black	Unmarried and others	>70000	Middle	30-76	Squamous cell carcinoma	GradeIII-IV	T3	N1	III	Regional	Yes	Yes	Cancer	Dead	Dead	1	1	6
Female	<=75	Others	Unmarried and others	>70000	Overlapping	<=30	Squamous cell carcinoma	GradeIII-IV	T3	N0	II	Regional	Yes	No/Unknown	Others	Alive	Alive	0	0	73
Male	<=75	White	Married	>70000	Middle	<=30	Adenocarcinoma	GradeI-II	T1	N0	I	Localized	No/Unknown	Yes	Cancer	Dead	Dead	1	1	71
Male	<=75	White	Married	>70000	Middle	>76	Adenocarcinoma	GradeI-II	T3	N2	IVA	Regional	Yes	Yes	Cancer	Dead	Dead	1	1	5
Female	<=75	White	Unmarried and others	>70000	Upper	>76	Squamous cell carcinoma	GradeI-II	T1	N0	I	Localized	No/Unknown	No/Unknown	Cancer	Dead	Dead	1	1	1
Female	<=75	White	Unmarried and others	>70000	Lower	>76	Squamous cell carcinoma	GradeI-II	T3	N2	III	Regional	No/Unknown	No/Unknown	Cancer	Dead	Dead	1	1	2
Male	<=75	Black	Married	>70000	Middle	30-76	Squamous cell carcinoma	GradeI-II	T3	N1	III	Regional	No/Unknown	No/Unknown	Cancer	Dead	Dead	1	1	6
Female	75-85	White	Unmarried and others	>70000	Upper	30-76	Squamous cell carcinoma	GradeIII-IV	T4	N1	IVA	Regional	Yes	Yes	Others	Alive	Alive	0	0	68
Male	<=75	White	Unmarried and others	>70000	Lower	<=30	Adenocarcinoma	GradeI-II	T1	N0	I	Localized	No/Unknown	No/Unknown	Others	Alive	Alive	0	0	68
Female	75-85	Others	Married	>70000	Middle	>76	Squamous cell carcinoma	GradeI-II	T2	N2	III	Regional	Yes	Yes	Cancer	Dead	Dead	1	1	56
Male	<=75	White	Unmarried and others	>70000	Middle	30-76	Squamous cell carcinoma	GradeIII-IV	T3	N1	III	Regional	Yes	Yes	Cancer	Dead	Dead	1	1	12
Male	>85	White	Married	>70000	Lower	<=30	Adenocarcinoma	GradeI-II	T3	N0	III	Regional	Yes	Yes	Others	Dead	Alive	1	0	53
Male	<=75	Black	Unmarried and others	>70000	Lower	30-76	Adenocarcinoma	GradeI-II	T3	N1	III	Regional	Yes	Yes	Cancer	Dead	Dead	1	1	11
Male	75-85	White	Married	>70000	Lower	30-76	Adenocarcinoma	GradeIII-IV	T3	N1	III	Regional	Yes	Yes	Cancer	Dead	Dead	1	1	27
Female	75-85	White	Unmarried and others	>70000	Middle	<=30	Squamous cell carcinoma	GradeI-II	T1	N0	I	Localized	Yes	Yes	Cancer	Dead	Dead	1	1	12
Male	75-85	White	Married	>70000	Lower	30-76	Adenocarcinoma	GradeI-II	T2	N0	II	Localized	Yes	Yes	Others	Alive	Alive	0	0	65
Male	>85	White	Married	>70000	Lower	>76	Adenocarcinoma	GradeIII-IV	T3	N0	III	Regional	Yes	Yes	Cancer	Dead	Dead	1	1	10
Female	75-85	Others	Married	>70000	Lower	30-76	Adenocarcinoma	GradeI-II	T2	N0	II	Localized	Yes	Yes	Cancer	Dead	Dead	1	1	17
Female	75-85	White	Married	>70000	Middle	30-76	Squamous cell carcinoma	GradeI-II	T4	N0	IVA	Regional	Yes	Yes	Cancer	Dead	Dead	1	1	3
Male	<=75	Others	Unmarried and others	>70000	Middle	30-76	Squamous cell carcinoma	GradeI-II	T4	N2	IVA	Regional	Yes	Yes	Cancer	Dead	Dead	1	1	8
Male	<=75	White	Unmarried and others	>70000	Upper	<=30	Squamous cell carcinoma	GradeI-II	T1	N2	III	Regional	Yes	Yes	Cancer	Dead	Dead	1	1	25
Male	<=75	Others	Married	>70000	Upper	>76	Squamous cell carcinoma	GradeI-II	T4	N1	IVA	Regional	Yes	No/Unknown	Cancer	Dead	Dead	1	1	2
Female	75-85	White	Unmarried and others	>70000	Middle	<=30	Squamous cell carcinoma	GradeI-II	T1	N0	I	Localized	No/Unknown	No/Unknown	Others	Alive	Alive	0	0	3
Male	75-85	Others	Married	>70000	Lower	30-76	Adenocarcinoma	GradeI-II	T3	N2	IVA	Regional	Yes	Yes	Cancer	Dead	Dead	1	1	22
Female	75-85	White	Married	>70000	Lower	<=30	Squamous cell carcinoma	GradeI-II	T1	N0	I	Localized	No/Unknown	No/Unknown	Cancer	Dead	Dead	1	1	3
Male	75-85	White	Unmarried and others	>70000	Lower	30-76	Adenocarcinoma	GradeIII-IV	T3	N0	III	Regional	Yes	Yes	Cancer	Dead	Dead	1	1	10
Male	75-85	Black	Unmarried and others	>70000	Middle	30-76	Squamous cell carcinoma	GradeI-II	T2	N0	II	Localized	Yes	No/Unknown	Cancer	Dead	Dead	1	1	42
Female	75-85	Others	Married	>70000	Upper	30-76	Squamous cell carcinoma	GradeI-II	T1	N1	I	Regional	Yes	Yes	Others	Alive	Alive	0	0	69
Male	<=75	White	Unmarried and others	>70000	Middle	<=30	Squamous cell carcinoma	GradeI-II	T3	N0	II	Localized	No/Unknown	Yes	Cancer	Dead	Dead	1	1	8
Male	75-85	Others	Married	>70000	Upper	30-76	Squamous cell carcinoma	GradeIII-IV	T1	N0	I	Localized	No/Unknown	No/Unknown	Cancer	Dead	Dead	1	1	3
Female	>85	White	Unmarried and others	>70000	Upper	>76	Squamous cell carcinoma	GradeIII-IV	T1	N0	I	Localized	Yes	Yes	Others	Alive	Alive	0	0	47
Male	<=75	Others	Married	>70000	Lower	30-76	Adenocarcinoma	GradeIII-IV	T3	N0	III	Localized	Yes	Yes	Cancer	Dead	Dead	1	1	26
Male	<=75	White	Married	>70000	Lower	30-76	Adenocarcinoma	GradeIII-IV	T3	N1	III	Regional	Yes	Yes	Others	Dead	Alive	1	0	20
Male	>85	White	Unmarried and others	>70000	Lower	>76	Adenocarcinoma	GradeIII-IV	T1	N1	II	Regional	Yes	No/Unknown	Cancer	Dead	Dead	1	1	8
Male	75-85	White	Unmarried and others	>70000	Middle	<=30	Squamous cell carcinoma	GradeI-II	T1	N0	I	Localized	No/Unknown	Yes	Cancer	Dead	Dead	1	1	3
Male	75-85	Others	Married	>70000	Middle	30-76	Squamous cell carcinoma	GradeI-II	T3	N0	II	Localized	Yes	Yes	Cancer	Dead	Dead	1	1	11
Female	<=75	White	Married	>70000	Upper	30-76	Squamous cell carcinoma	GradeI-II	T4	N1	IVA	Regional	No/Unknown	Yes	Others	Alive	Alive	0	0	37
Female	<=75	White	Unmarried and others	>70000	Middle	>76	Squamous cell carcinoma	GradeI-II	T1	N1	I	Regional	Yes	Yes	Others	Alive	Alive	0	0	37
Male	<=75	White	Married	>70000	Lower	<=30	Adenocarcinoma	GradeI-II	T1	N0	I	Localized	No/Unknown	No/Unknown	Cancer	Dead	Dead	1	1	1
Male	75-85	White	Unmarried and others	>70000	Lower	<=30	Adenocarcinoma	GradeIII-IV	T3	N0	III	Localized	Yes	Yes	Cancer	Dead	Dead	1	1	15
Male	<=75	Others	Married	>70000	Middle	<=30	Squamous cell carcinoma	GradeIII-IV	T1	N0	I	Localized	No/Unknown	No/Unknown	Cancer	Dead	Dead	1	1	3
Male	>85	White	Unmarried and others	>70000	Lower	>76	Adenocarcinoma	GradeI-II	T3	N0	III	Regional	Yes	Yes	Others	Alive	Alive	0	0	12
Male	75-85	White	Married	>70000	Lower	>76	Squamous cell carcinoma	GradeIII-IV	T3	N1	III	Regional	No/Unknown	Yes	Cancer	Dead	Dead	1	1	7
Male	<=75	White	Unmarried and others	>70000	Middle	>76	Adenocarcinoma	GradeIII-IV	T2	N1	III	Regional	Yes	Yes	Cancer	Dead	Dead	1	1	8
Female	75-85	White	Unmarried and others	>70000	Lower	<=30	Adenocarcinoma	GradeIII-IV	T3	N0	III	Localized	No/Unknown	No/Unknown	Others	Dead	Alive	1	0	2
Male	<=75	White	Unmarried and others	>70000	Lower	>76	Adenocarcinoma	GradeI-II	T3	N1	III	Regional	No/Unknown	No/Unknown	Cancer	Dead	Dead	1	1	7
Female	<=75	White	Unmarried and others	>70000	Lower	30-76	Squamous cell carcinoma	GradeI-II	T1	N1	I	Regional	Yes	Yes	Cancer	Dead	Dead	1	1	8
Male	75-85	White	Unmarried and others	>70000	Lower	>76	Adenocarcinoma	GradeIII-IV	T2	N0	II	Localized	Yes	Yes	Cancer	Dead	Dead	1	1	3
Male	>85	White	Married	>70000	Lower	>76	Adenocarcinoma	GradeI-II	T1	N0	I	Localized	Yes	Yes	Others	Alive	Alive	0	0	22
Male	>85	White	Married	>70000	Upper	<=30	Adenocarcinoma	GradeI-II	T1	N0	I	Localized	No/Unknown	No/Unknown	Cancer	Dead	Dead	1	1	1
Male	>85	Others	Married	>70000	Middle	30-76	Squamous cell carcinoma	GradeI-II	T3	N1	III	Regional	Yes	Yes	Cancer	Dead	Dead	1	1	24
Female	<=75	Black	Married	>70000	Middle	30-76	Squamous cell carcinoma	GradeI-II	T2	N1	II	Regional	Yes	Yes	Others	Alive	Alive	0	0	29
Male	<=75	White	Married	>70000	Lower	>76	Adenocarcinoma	GradeIII-IV	T3	N1	III	Regional	Yes	Yes	Others	Alive	Alive	0	0	27
Female	<=75	White	Married	>70000	Upper	<=30	Squamous cell carcinoma	GradeIII-IV	T1	N0	I	Localized	Yes	Yes	Cancer	Dead	Dead	1	1	4
Male	<=75	White	Unmarried and others	>70000	Lower	30-76	Adenocarcinoma	GradeI-II	T3	N0	III	Regional	Yes	Yes	Cancer	Dead	Dead	1	1	3
Male	<=75	Others	Married	>70000	Upper	30-76	Squamous cell carcinoma	GradeIII-IV	T2	N1	II	Regional	Yes	Yes	Others	Alive	Alive	0	0	32
Female	<=75	White	Married	>70000	Overlapping	30-76	Squamous cell carcinoma	GradeI-II	T2	N0	II	Localized	No/Unknown	No/Unknown	Others	Alive	Alive	0	0	19
Male	<=75	White	Married	>70000	Lower	<=30	Adenocarcinoma	GradeI-II	T1	N0	I	Localized	No/Unknown	No/Unknown	Cancer	Dead	Dead	1	1	22
Female	75-85	White	Unmarried and others	>70000	Middle	30-76	Squamous cell carcinoma	GradeI-II	T3	N0	II	Regional	No/Unknown	No/Unknown	Cancer	Dead	Dead	1	1	2
Female	<=75	White	Married	>70000	Middle	<=30	Squamous cell carcinoma	GradeI-II	T3	N0	II	Localized	Yes	Yes	Others	Alive	Alive	0	0	22
Male	75-85	White	Married	>70000	Middle	30-76	Squamous cell carcinoma	GradeI-II	T2	N1	II	Regional	Yes	Yes	Others	Alive	Alive	0	0	19
Male	<=75	Others	Married	>70000	Upper	<=30	Squamous cell carcinoma	GradeI-II	T2	N0	II	Localized	Yes	Yes	Others	Alive	Alive	0	0	15
Male	<=75	Black	Unmarried and others	>70000	Upper	30-76	Squamous cell carcinoma	GradeIII-IV	T4	N1	IVA	Regional	Yes	Yes	Cancer	Dead	Dead	1	1	22
Female	<=75	White	Unmarried and others	>70000	Lower	30-76	Adenocarcinoma	GradeI-II	T3	N0	III	Localized	Yes	Yes	Cancer	Dead	Dead	1	1	12
Female	<=75	Black	Married	>70000	Middle	30-76	Squamous cell carcinoma	GradeI-II	T1	N0	I	Localized	Yes	Yes	Cancer	Dead	Dead	1	1	15
Male	<=75	Others	Married	>70000	Lower	<=30	Adenocarcinoma	GradeIII-IV	T3	N1	III	Regional	No/Unknown	Yes	Others	Alive	Alive	0	0	26
Female	<=75	White	Unmarried and others	>70000	Upper	30-76	Squamous cell carcinoma	GradeIII-IV	T1	N1	I	Regional	Yes	Yes	Cancer	Dead	Dead	1	1	6
Male	<=75	Black	Married	>70000	Middle	>76	Squamous cell carcinoma	GradeI-II	T3	N1	III	Regional	No/Unknown	No/Unknown	Cancer	Dead	Dead	1	1	2
Male	75-85	Others	Married	>70000	Middle	30-76	Adenocarcinoma	GradeIII-IV	T3	N0	III	Localized	No/Unknown	Yes	Cancer	Dead	Dead	1	1	10
Male	<=75	Black	Married	>70000	Lower	30-76	Squamous cell carcinoma	GradeI-II	T3	N1	III	Regional	Yes	Yes	Cancer	Dead	Dead	1	1	3
Female	75-85	White	Unmarried and others	>70000	Lower	30-76	Squamous cell carcinoma	GradeIII-IV	T1	N0	I	Localized	Yes	Yes	Others	Alive	Alive	0	0	22
Male	75-85	White	Unmarried and others	>70000	Lower	30-76	Adenocarcinoma	GradeI-II	T3	N1	III	Regional	No/Unknown	No/Unknown	Cancer	Dead	Dead	1	1	29
Male	<=75	Black	Unmarried and others	>70000	Lower	>76	Squamous cell carcinoma	GradeI-II	T3	N1	III	Regional	Yes	Yes	Others	Alive	Alive	0	0	20
Male	75-85	White	Married	>70000	Upper	30-76	Squamous cell carcinoma	GradeI-II	T3	N1	III	Regional	Yes	Yes	Others	Alive	Alive	0	0	12
Male	<=75	White	Married	>70000	Middle	<=30	Squamous cell carcinoma	GradeI-II	T1	N0	I	Localized	Yes	Yes	Others	Alive	Alive	0	0	7
Male	>85	Others	Married	>70000	Lower	<=30	Squamous cell carcinoma	GradeI-II	T2	N0	II	Localized	Yes	Yes	Cancer	Dead	Dead	1	1	4
Male	<=75	Black	Unmarried and others	>70000	Middle	30-76	Squamous cell carcinoma	GradeIII-IV	T3	N1	III	Regional	Yes	Yes	Others	Alive	Alive	0	0	1
Male	<=75	White	Married	>70000	Lower	<=30	Squamous cell carcinoma	GradeIII-IV	T1	N1	I	Regional	Yes	Yes	Others	Alive	Alive	0	0	21
Male	<=75	White	Married	>70000	Lower	30-76	Adenocarcinoma	GradeIII-IV	T3	N1	III	Regional	Yes	Yes	Others	Alive	Alive	0	0	5
Male	>85	Others	Unmarried and others	>70000	Lower	30-76	Squamous cell carcinoma	GradeIII-IV	T3	N1	III	Regional	Yes	Yes	Others	Alive	Alive	0	0	2
Male	<=75	White	Married	>70000	Lower	>76	Adenocarcinoma	GradeI-II	T3	N1	III	Regional	Yes	Yes	Others	Alive	Alive	0	0	1
Female	<=75	Black	Unmarried and others	>70000	Overlapping	>76	Squamous cell carcinoma	GradeIII-IV	T3	N0	II	Localized	Yes	Yes	Others	Alive	Alive	0	0	4
Male	75-85	Black	Married	>70000	Upper	<=30	Squamous cell carcinoma	GradeI-II	T3	N0	II	Localized	No/Unknown	No/Unknown	Others	Dead	Alive	1	0	3
Male	>85	Black	Unmarried and others	<=70000	Lower	<=30	Adenocarcinoma	GradeI-II	T1	N0	I	Localized	No/Unknown	No/Unknown	Cancer	Dead	Dead	1	1	14
Male	<=75	White	Unmarried and others	<=70000	Lower	<=30	Adenocarcinoma	GradeI-II	T3	N2	IVA	Regional	Yes	Yes	Cancer	Dead	Dead	1	1	10
Male	75-85	White	Married	<=70000	Lower	30-76	Squamous cell carcinoma	GradeIII-IV	T4	N0	IVA	Regional	Yes	Yes	Others	Dead	Alive	1	0	51
Male	<=75	White	Married	<=70000	Upper	30-76	Adenocarcinoma	GradeI-II	T2	N0	II	Localized	Yes	Yes	Cancer	Dead	Dead	1	1	10
Male	>85	Black	Married	>70000	Middle	30-76	Squamous cell carcinoma	GradeIII-IV	T2	N2	III	Regional	No/Unknown	Yes	Cancer	Dead	Dead	1	1	17
Female	75-85	White	Married	<=70000	Middle	30-76	Squamous cell carcinoma	GradeI-II	T1	N1	I	Regional	No/Unknown	No/Unknown	Others	Alive	Alive	0	0	3
Male	<=75	Black	Married	<=70000	Middle	<=30	Squamous cell carcinoma	GradeIII-IV	T3	N1	III	Regional	Yes	Yes	Cancer	Dead	Dead	1	1	3
Male	<=75	Black	Unmarried and others	<=70000	Upper	30-76	Squamous cell carcinoma	GradeI-II	T3	N1	III	Regional	Yes	Yes	Others	Alive	Alive	0	0	24
Male	<=75	Black	Unmarried and others	<=70000	Middle	30-76	Squamous cell carcinoma	GradeIII-IV	T3	N1	III	Regional	Yes	Yes	Others	Dead	Alive	1	0	4
Male	<=75	White	Unmarried and others	<=70000	Lower	30-76	Adenocarcinoma	GradeIII-IV	T3	N1	III	Regional	Yes	Yes	Cancer	Dead	Dead	1	1	21
Male	75-85	White	Married	<=70000	Middle	30-76	Adenocarcinoma	GradeI-II	T1	N0	I	Localized	Yes	Yes	Cancer	Dead	Dead	1	1	10
Female	75-85	White	Unmarried and others	<=70000	Lower	30-76	Squamous cell carcinoma	GradeI-II	T1	N0	I	Localized	Yes	Yes	Others	Dead	Alive	1	0	13
Male	75-85	White	Married	<=70000	Lower	30-76	Adenocarcinoma	GradeI-II	T3	N1	III	Regional	Yes	Yes	Cancer	Dead	Dead	1	1	9
Male	75-85	White	Unmarried and others	<=70000	Lower	30-76	Adenocarcinoma	GradeIII-IV	T4	N0	III	Regional	Yes	Yes	Cancer	Dead	Dead	1	1	8
Male	75-85	White	Married	<=70000	Middle	30-76	Squamous cell carcinoma	GradeI-II	T4	N1	IVA	Regional	Yes	Yes	Others	Dead	Alive	1	0	16
Female	<=75	White	Unmarried and others	>70000	Overlapping	>76	Squamous cell carcinoma	GradeIII-IV	T3	N0	II	Regional	Yes	Yes	Cancer	Dead	Dead	1	1	8
Female	<=75	Black	Married	<=70000	Middle	30-76	Squamous cell carcinoma	GradeI-II	T3	N1	III	Regional	Yes	Yes	Others	Dead	Alive	1	0	42
Male	75-85	White	Married	>70000	Middle	>76	Squamous cell carcinoma	GradeIII-IV	T3	N2	III	Regional	Yes	Yes	Cancer	Dead	Dead	1	1	10
Female	75-85	White	Unmarried and others	<=70000	Upper	<=30	Squamous cell carcinoma	GradeI-II	T3	N0	II	Regional	Yes	Yes	Others	Alive	Alive	0	0	131
Female	<=75	White	Married	>70000	Middle	30-76	Squamous cell carcinoma	GradeI-II	T3	N0	II	Localized	Yes	No/Unknown	Cancer	Dead	Dead	1	1	14
Female	<=75	White	Unmarried and others	>70000	Lower	30-76	Squamous cell carcinoma	GradeI-II	T2	N1	II	Regional	Yes	Yes	Cancer	Dead	Dead	1	1	27
Male	75-85	White	Married	>70000	Lower	<=30	Squamous cell carcinoma	GradeIII-IV	T2	N1	II	Regional	No/Unknown	Yes	Cancer	Dead	Dead	1	1	6
Female	<=75	White	Unmarried and others	>70000	Middle	30-76	Squamous cell carcinoma	GradeI-II	T3	N0	II	Regional	Yes	Yes	Cancer	Dead	Dead	1	1	7
Female	<=75	White	Unmarried and others	>70000	Upper	>76	Squamous cell carcinoma	GradeIII-IV	T1	N0	I	Localized	Yes	Yes	Others	Alive	Alive	0	0	14
Male	<=75	White	Married	>70000	Lower	<=30	Adenocarcinoma	GradeI-II	T2	N0	II	Regional	Yes	Yes	Others	Alive	Alive	0	0	64
Male	>85	White	Married	>70000	Lower	>76	Squamous cell carcinoma	GradeIII-IV	T3	N1	III	Regional	Yes	Yes	Cancer	Dead	Dead	1	1	3
Female	75-85	White	Unmarried and others	<=70000	Lower	>76	Adenocarcinoma	GradeI-II	T1	N0	I	Localized	No/Unknown	No/Unknown	Cancer	Dead	Dead	1	1	3
Female	<=75	White	Married	>70000	Middle	<=30	Squamous cell carcinoma	GradeIII-IV	T3	N0	II	Regional	Yes	Yes	Others	Alive	Alive	0	0	14
Female	>85	White	Unmarried and others	<=70000	Middle	30-76	Squamous cell carcinoma	GradeI-II	T3	N1	III	Regional	No/Unknown	Yes	Cancer	Dead	Dead	1	1	1
Female	75-85	White	Unmarried and others	>70000	Middle	30-76	Squamous cell carcinoma	GradeIII-IV	T2	N1	II	Regional	No/Unknown	No/Unknown	Others	Dead	Alive	1	0	103
Female	75-85	White	Married	>70000	Lower	>76	Squamous cell carcinoma	GradeIII-IV	T3	N0	II	Regional	No/Unknown	Yes	Others	Dead	Alive	1	0	2
Female	75-85	White	Unmarried and others	>70000	Upper	30-76	Squamous cell carcinoma	GradeI-II	T3	N0	II	Regional	No/Unknown	Yes	Cancer	Dead	Dead	1	1	11
Male	<=75	White	Married	>70000	Lower	30-76	Adenocarcinoma	GradeIII-IV	T3	N1	III	Regional	Yes	Yes	Cancer	Dead	Dead	1	1	10
Male	>85	White	Married	<=70000	Lower	30-76	Adenocarcinoma	GradeIII-IV	T1	N2	IVA	Regional	No/Unknown	Yes	Cancer	Dead	Dead	1	1	12
Female	75-85	Others	Married	>70000	Middle	<=30	Squamous cell carcinoma	GradeI-II	T2	N0	II	Localized	Yes	No/Unknown	Cancer	Dead	Dead	1	1	6
Male	75-85	Others	Married	>70000	Upper	<=30	Squamous cell carcinoma	GradeIII-IV	T3	N1	III	Regional	Yes	Yes	Others	Alive	Alive	0	0	40
Male	75-85	White	Married	>70000	Lower	30-76	Squamous cell carcinoma	GradeI-II	T3	N1	III	Regional	Yes	Yes	Others	Alive	Alive	0	0	61
Male	<=75	White	Married	>70000	Lower	30-76	Squamous cell carcinoma	GradeI-II	T3	N1	III	Regional	Yes	Yes	Others	Dead	Alive	1	0	18
Male	>85	White	Unmarried and others	>70000	Lower	30-76	Squamous cell carcinoma	GradeI-II	T3	N0	II	Regional	Yes	Yes	Others	Dead	Alive	1	0	89
Female	75-85	White	Unmarried and others	>70000	Upper	<=30	Squamous cell carcinoma	GradeI-II	T1	N0	I	Localized	No/Unknown	No/Unknown	Others	Dead	Alive	1	0	12
Male	75-85	White	Married	>70000	Lower	>76	Adenocarcinoma	GradeI-II	T3	N2	IVA	Regional	No/Unknown	Yes	Cancer	Dead	Dead	1	1	4
Male	>85	White	Married	>70000	Lower	>76	Adenocarcinoma	GradeIII-IV	T2	N1	III	Regional	Yes	Yes	Cancer	Dead	Dead	1	1	2
Male	75-85	White	Married	>70000	Upper	30-76	Squamous cell carcinoma	GradeI-II	T1	N0	I	Localized	Yes	Yes	Cancer	Dead	Dead	1	1	17
Female	<=75	White	Unmarried and others	>70000	Upper	30-76	Squamous cell carcinoma	GradeIII-IV	T3	N0	II	Regional	Yes	Yes	Cancer	Dead	Dead	1	1	18
Male	75-85	White	Married	>70000	Lower	30-76	Adenocarcinoma	GradeI-II	T1	N1	II	Regional	Yes	Yes	Others	Alive	Alive	0	0	11
Male	<=75	White	Unmarried and others	>70000	Upper	30-76	Squamous cell carcinoma	GradeI-II	T1	N0	I	Localized	Yes	Yes	Cancer	Dead	Dead	1	1	81
Male	75-85	White	Married	>70000	Lower	30-76	Squamous cell carcinoma	GradeI-II	T3	N1	III	Regional	No/Unknown	Yes	Others	Dead	Alive	1	0	34
Female	<=75	White	Married	>70000	Middle	>76	Squamous cell carcinoma	GradeI-II	T3	N1	III	Regional	Yes	Yes	Others	Alive	Alive	0	0	45
Female	>85	White	Unmarried and others	>70000	Lower	30-76	Adenocarcinoma	GradeIII-IV	T1	N1	II	Regional	Yes	Yes	Cancer	Dead	Dead	1	1	8
Female	75-85	White	Unmarried and others	>70000	Upper	<=30	Squamous cell carcinoma	GradeIII-IV	T4	N0	IVA	Regional	Yes	Yes	Cancer	Dead	Dead	1	1	24
Female	75-85	White	Unmarried and others	>70000	Upper	30-76	Squamous cell carcinoma	GradeI-II	T2	N0	II	Localized	Yes	Yes	Others	Alive	Alive	0	0	103
Female	<=75	White	Unmarried and others	>70000	Upper	30-76	Squamous cell carcinoma	GradeI-II	T4	N0	IVA	Regional	Yes	No/Unknown	Cancer	Dead	Dead	1	1	4
Female	<=75	White	Unmarried and others	>70000	Middle	30-76	Squamous cell carcinoma	GradeI-II	T3	N0	II	Regional	Yes	Yes	Cancer	Dead	Dead	1	1	26
Male	>85	Others	Married	>70000	Upper	<=30	Squamous cell carcinoma	GradeI-II	T1	N0	I	Localized	Yes	Yes	Others	Alive	Alive	0	0	10
Male	75-85	White	Unmarried and others	>70000	Middle	30-76	Squamous cell carcinoma	GradeIII-IV	T1	N0	I	Localized	Yes	Yes	Cancer	Dead	Dead	1	1	20
Male	<=75	White	Married	>70000	Lower	>76	Adenocarcinoma	GradeIII-IV	T1	N1	II	Regional	Yes	Yes	Cancer	Dead	Dead	1	1	29
Male	75-85	White	Married	>70000	Lower	30-76	Adenocarcinoma	GradeIII-IV	T3	N1	III	Regional	Yes	Yes	Cancer	Dead	Dead	1	1	16
Male	<=75	White	Married	>70000	Lower	30-76	Adenocarcinoma	GradeIII-IV	T3	N1	III	Regional	Yes	Yes	Cancer	Dead	Dead	1	1	6
Male	>85	White	Married	>70000	Lower	30-76	Adenocarcinoma	GradeIII-IV	T3	N0	III	Regional	Yes	Yes	Cancer	Dead	Dead	1	1	1
Male	>85	White	Unmarried and others	>70000	Overlapping	>76	Adenocarcinoma	GradeIII-IV	T1	N0	I	Localized	No/Unknown	No/Unknown	Cancer	Dead	Dead	1	1	4
Female	75-85	White	Unmarried and others	>70000	Lower	<=30	Adenocarcinoma	GradeIII-IV	T3	N0	III	Regional	Yes	Yes	Cancer	Dead	Dead	1	1	13
Male	<=75	White	Married	>70000	Lower	30-76	Adenocarcinoma	GradeI-II	T1	N0	I	Localized	Yes	Yes	Cancer	Dead	Dead	1	1	12
Male	>85	White	Unmarried and others	<=70000	Lower	30-76	Squamous cell carcinoma	GradeI-II	T2	N1	II	Regional	Yes	Yes	Cancer	Dead	Dead	1	1	6
Male	75-85	Others	Married	>70000	Overlapping	30-76	Squamous cell carcinoma	GradeI-II	T2	N1	II	Regional	Yes	Yes	Others	Alive	Alive	0	0	38
Male	<=75	White	Married	>70000	Upper	30-76	Squamous cell carcinoma	GradeI-II	T3	N1	III	Regional	Yes	Yes	Others	Alive	Alive	0	0	84
Male	75-85	White	Married	>70000	Middle	30-76	Squamous cell carcinoma	GradeI-II	T1	N1	I	Regional	Yes	Yes	Cancer	Dead	Dead	1	1	8
Male	<=75	White	Unmarried and others	>70000	Lower	>76	Squamous cell carcinoma	GradeIII-IV	T1	N0	I	Localized	No/Unknown	Yes	Cancer	Dead	Dead	1	1	18
Female	<=75	White	Married	>70000	Middle	30-76	Squamous cell carcinoma	GradeI-II	T3	N0	II	Regional	Yes	Yes	Others	Dead	Alive	1	0	42
Male	>85	White	Married	<=70000	Lower	30-76	Adenocarcinoma	GradeI-II	T2	N1	III	Regional	No/Unknown	No/Unknown	Cancer	Dead	Dead	1	1	1
Female	<=75	White	Unmarried and others	>70000	Middle	30-76	Squamous cell carcinoma	GradeI-II	T3	N2	III	Regional	Yes	Yes	Cancer	Dead	Dead	1	1	5
Male	75-85	White	Unmarried and others	>70000	Middle	30-76	Squamous cell carcinoma	GradeIII-IV	T2	N1	II	Regional	Yes	Yes	Cancer	Dead	Dead	1	1	35
Male	<=75	White	Unmarried and others	>70000	Middle	30-76	Squamous cell carcinoma	GradeI-II	T1	N0	I	Localized	Yes	No/Unknown	Others	Dead	Alive	1	0	8
Female	75-85	White	Unmarried and others	>70000	Upper	30-76	Squamous cell carcinoma	GradeI-II	T2	N0	II	Localized	Yes	Yes	Others	Alive	Alive	0	0	88
Female	75-85	Black	Unmarried and others	>70000	Lower	30-76	Squamous cell carcinoma	GradeI-II	T1	N0	I	Localized	No/Unknown	No/Unknown	Cancer	Dead	Dead	1	1	6
Male	>85	White	Married	>70000	Overlapping	30-76	Adenocarcinoma	GradeIII-IV	T4	N1	III	Regional	Yes	Yes	Cancer	Dead	Dead	1	1	3
Male	>85	White	Married	>70000	Overlapping	>76	Adenocarcinoma	GradeI-II	T3	N1	III	Regional	Yes	Yes	Cancer	Dead	Dead	1	1	7
Male	>85	White	Married	>70000	Lower	30-76	Adenocarcinoma	GradeIII-IV	T3	N1	III	Regional	No/Unknown	Yes	Cancer	Dead	Dead	1	1	6
Male	>85	White	Married	>70000	Lower	<=30	Adenocarcinoma	GradeI-II	T2	N0	II	Localized	Yes	Yes	Others	Dead	Alive	1	0	14
Male	<=75	White	Married	>70000	Middle	30-76	Squamous cell carcinoma	GradeI-II	T2	N0	II	Localized	Yes	Yes	Others	Dead	Alive	1	0	18
Male	<=75	White	Unmarried and others	>70000	Lower	30-76	Adenocarcinoma	GradeI-II	T3	N2	IVA	Regional	Yes	Yes	Cancer	Dead	Dead	1	1	44
Male	<=75	White	Unmarried and others	>70000	Overlapping	30-76	Adenocarcinoma	GradeI-II	T3	N1	III	Regional	No/Unknown	Yes	Cancer	Dead	Dead	1	1	3
Male	<=75	White	Married	<=70000	Upper	30-76	Squamous cell carcinoma	GradeIII-IV	T1	N1	I	Regional	No/Unknown	No/Unknown	Cancer	Dead	Dead	1	1	1
Male	75-85	White	Married	<=70000	Lower	<=30	Squamous cell carcinoma	GradeI-II	T2	N2	III	Regional	No/Unknown	Yes	Cancer	Dead	Dead	1	1	5
Male	75-85	White	Married	>70000	Lower	30-76	Adenocarcinoma	GradeI-II	T3	N1	III	Regional	Yes	Yes	Others	Alive	Alive	0	0	2
Male	75-85	White	Unmarried and others	>70000	Lower	<=30	Adenocarcinoma	GradeI-II	T2	N1	III	Regional	No/Unknown	Yes	Cancer	Dead	Dead	1	1	20
Male	75-85	White	Unmarried and others	>70000	Lower	30-76	Adenocarcinoma	GradeI-II	T2	N0	II	Localized	Yes	Yes	Others	Alive	Alive	0	0	7
Female	>85	White	Married	<=70000	Lower	30-76	Adenocarcinoma	GradeI-II	T3	N1	III	Regional	No/Unknown	No/Unknown	Cancer	Dead	Dead	1	1	1
Male	<=75	White	Unmarried and others	>70000	Lower	30-76	Adenocarcinoma	GradeI-II	T3	N0	III	Regional	Yes	No/Unknown	Others	Alive	Alive	0	0	18
Male	>85	White	Married	>70000	Lower	30-76	Adenocarcinoma	GradeI-II	T3	N1	III	Regional	Yes	Yes	Others	Dead	Alive	1	0	24
Female	>85	White	Unmarried and others	>70000	Upper	<=30	Squamous cell carcinoma	GradeIII-IV	T1	N0	I	Localized	No/Unknown	Yes	Cancer	Dead	Dead	1	1	3
Male	<=75	White	Unmarried and others	<=70000	Lower	30-76	Adenocarcinoma	GradeI-II	T1	N0	I	Localized	Yes	Yes	Cancer	Dead	Dead	1	1	5
Male	75-85	White	Unmarried and others	>70000	Middle	30-76	Adenocarcinoma	GradeI-II	T1	N0	I	Localized	Yes	Yes	Cancer	Dead	Dead	1	1	33
Female	75-85	White	Unmarried and others	>70000	Upper	30-76	Squamous cell carcinoma	GradeIII-IV	T4	N0	IVA	Regional	No/Unknown	Yes	Others	Dead	Alive	1	0	22
Male	75-85	White	Married	<=70000	Lower	30-76	Adenocarcinoma	GradeIII-IV	T3	N1	III	Regional	Yes	Yes	Cancer	Dead	Dead	1	1	3
Male	<=75	White	Unmarried and others	>70000	Upper	30-76	Squamous cell carcinoma	GradeI-II	T1	N0	I	Localized	No/Unknown	No/Unknown	Others	Alive	Alive	0	0	5
Male	75-85	White	Married	>70000	Lower	30-76	Squamous cell carcinoma	GradeI-II	T3	N2	III	Regional	Yes	Yes	Cancer	Dead	Dead	1	1	11
Male	<=75	Others	Married	>70000	Lower	30-76	Squamous cell carcinoma	GradeI-II	T3	N0	II	Regional	Yes	Yes	Cancer	Dead	Dead	1	1	12
Male	<=75	White	Unmarried and others	<=70000	Lower	30-76	Adenocarcinoma	GradeI-II	T3	N1	III	Regional	Yes	Yes	Cancer	Dead	Dead	1	1	12
Female	75-85	White	Married	>70000	Middle	30-76	Squamous cell carcinoma	GradeI-II	T3	N0	II	Regional	No/Unknown	Yes	Others	Dead	Alive	1	0	2
Female	<=75	White	Unmarried and others	>70000	Upper	<=30	Squamous cell carcinoma	GradeI-II	T3	N0	II	Regional	Yes	Yes	Cancer	Dead	Dead	1	1	3
Female	>85	White	Unmarried and others	>70000	Middle	30-76	Squamous cell carcinoma	GradeIII-IV	T1	N1	I	Regional	No/Unknown	No/Unknown	Cancer	Dead	Dead	1	1	1
Female	<=75	White	Married	>70000	Middle	30-76	Squamous cell carcinoma	GradeI-II	T1	N0	I	Localized	Yes	Yes	Others	Alive	Alive	0	0	13
Male	<=75	Others	Married	>70000	Upper	30-76	Squamous cell carcinoma	GradeIII-IV	T4	N0	IVA	Regional	Yes	Yes	Others	Alive	Alive	0	0	23
Male	<=75	White	Unmarried and others	>70000	Upper	<=30	Squamous cell carcinoma	GradeI-II	T3	N1	III	Regional	Yes	Yes	Cancer	Dead	Dead	1	1	25
Male	<=75	Others	Married	>70000	Lower	30-76	Adenocarcinoma	GradeI-II	T4	N1	III	Regional	Yes	Yes	Cancer	Dead	Dead	1	1	5
Male	<=75	White	Unmarried and others	>70000	Upper	30-76	Squamous cell carcinoma	GradeIII-IV	T3	N0	II	Localized	Yes	Yes	Cancer	Dead	Dead	1	1	8
Male	<=75	Others	Unmarried and others	>70000	Middle	>76	Squamous cell carcinoma	GradeI-II	T2	N0	II	Localized	Yes	Yes	Others	Dead	Alive	1	0	2
Female	<=75	White	Unmarried and others	<=70000	Lower	30-76	Adenocarcinoma	GradeI-II	T1	N1	II	Regional	Yes	No/Unknown	Others	Alive	Alive	0	0	16
Male	<=75	White	Married	<=70000	Overlapping	<=30	Adenocarcinoma	GradeIII-IV	T1	N0	I	Localized	Yes	Yes	Others	Dead	Alive	1	0	24
Female	75-85	White	Married	>70000	Middle	30-76	Squamous cell carcinoma	GradeIII-IV	T3	N0	II	Regional	Yes	Yes	Cancer	Dead	Dead	1	1	38
Male	<=75	White	Married	<=70000	Middle	>76	Squamous cell carcinoma	GradeI-II	T2	N0	II	Localized	Yes	Yes	Cancer	Dead	Dead	1	1	24
Male	75-85	White	Married	>70000	Lower	30-76	Adenocarcinoma	GradeIII-IV	T3	N1	III	Regional	Yes	Yes	Cancer	Dead	Dead	1	1	16
Male	75-85	White	Married	>70000	Lower	>76	Adenocarcinoma	GradeIII-IV	T3	N1	III	Regional	Yes	Yes	Others	Dead	Alive	1	0	3
Male	<=75	White	Married	>70000	Lower	30-76	Squamous cell carcinoma	GradeI-II	T3	N1	III	Regional	Yes	Yes	Cancer	Dead	Dead	1	1	11
Male	<=75	White	Married	>70000	Lower	30-76	Squamous cell carcinoma	GradeI-II	T3	N1	III	Regional	Yes	Yes	Cancer	Dead	Dead	1	1	60
Female	<=75	White	Married	<=70000	Overlapping	>76	Adenocarcinoma	GradeIII-IV	T3	N2	IVA	Regional	Yes	Yes	Cancer	Dead	Dead	1	1	6
Male	75-85	White	Married	<=70000	Lower	30-76	Adenocarcinoma	GradeIII-IV	T3	N0	III	Regional	No/Unknown	Yes	Cancer	Dead	Dead	1	1	8
Male	75-85	White	Unmarried and others	>70000	Lower	<=30	Squamous cell carcinoma	GradeIII-IV	T1	N0	I	Localized	Yes	Yes	Cancer	Dead	Dead	1	1	2
Male	75-85	White	Married	>70000	Middle	30-76	Squamous cell carcinoma	GradeIII-IV	T1	N0	I	Localized	No/Unknown	Yes	Cancer	Dead	Dead	1	1	6
Male	75-85	White	Married	>70000	Lower	30-76	Adenocarcinoma	GradeIII-IV	T3	N0	III	Regional	Yes	Yes	Others	Dead	Alive	1	0	18
Male	75-85	White	Married	>70000	Lower	<=30	Adenocarcinoma	GradeI-II	T3	N0	III	Regional	Yes	Yes	Cancer	Dead	Dead	1	1	34
Male	75-85	White	Married	>70000	Lower	>76	Adenocarcinoma	GradeI-II	T2	N1	III	Regional	Yes	Yes	Others	Alive	Alive	0	0	47
Male	>85	White	Unmarried and others	>70000	Lower	>76	Adenocarcinoma	GradeI-II	T3	N0	III	Regional	No/Unknown	No/Unknown	Cancer	Dead	Dead	1	1	7
Female	75-85	White	Married	>70000	Upper	<=30	Squamous cell carcinoma	GradeI-II	T2	N0	II	Localized	No/Unknown	No/Unknown	Cancer	Dead	Dead	1	1	2
Male	<=75	White	Married	>70000	Lower	<=30	Adenocarcinoma	GradeIII-IV	T3	N1	III	Regional	Yes	Yes	Others	Alive	Alive	0	0	6
Male	<=75	White	Married	>70000	Lower	>76	Adenocarcinoma	GradeI-II	T3	N1	III	Regional	Yes	Yes	Cancer	Dead	Dead	1	1	22
Male	75-85	White	Married	>70000	Lower	<=30	Adenocarcinoma	GradeIII-IV	T1	N0	I	Localized	Yes	Yes	Cancer	Dead	Dead	1	1	49
Female	<=75	White	Unmarried and others	>70000	Upper	<=30	Squamous cell carcinoma	GradeI-II	T1	N0	I	Localized	Yes	Yes	Others	Dead	Alive	1	0	13
Male	<=75	White	Unmarried and others	<=70000	Lower	<=30	Adenocarcinoma	GradeIII-IV	T2	N0	II	Localized	Yes	Yes	Cancer	Dead	Dead	1	1	6
Male	<=75	White	Unmarried and others	>70000	Lower	>76	Adenocarcinoma	GradeI-II	T3	N0	III	Regional	Yes	Yes	Others	Alive	Alive	0	0	141
Male	<=75	White	Married	<=70000	Lower	30-76	Adenocarcinoma	GradeI-II	T2	N1	III	Regional	Yes	Yes	Cancer	Dead	Dead	1	1	22
Female	75-85	White	Married	<=70000	Middle	30-76	Squamous cell carcinoma	GradeIII-IV	T4	N1	IVA	Regional	No/Unknown	Yes	Cancer	Dead	Dead	1	1	6
Male	<=75	Others	Married	>70000	Middle	30-76	Squamous cell carcinoma	GradeI-II	T1	N1	I	Regional	Yes	Yes	Cancer	Dead	Dead	1	1	11
Male	<=75	White	Married	>70000	Lower	<=30	Squamous cell carcinoma	GradeI-II	T1	N0	I	Localized	Yes	Yes	Cancer	Dead	Dead	1	1	17
Male	<=75	White	Married	<=70000	Lower	>76	Adenocarcinoma	GradeI-II	T3	N1	III	Regional	Yes	Yes	Others	Dead	Alive	1	0	106
Male	>85	White	Unmarried and others	<=70000	Lower	30-76	Adenocarcinoma	GradeI-II	T4	N0	III	Regional	No/Unknown	No/Unknown	Cancer	Dead	Dead	1	1	1
Male	<=75	White	Married	<=70000	Lower	30-76	Adenocarcinoma	GradeI-II	T4	N1	III	Regional	Yes	Yes	Cancer	Dead	Dead	1	1	13
Male	<=75	White	Married	<=70000	Lower	30-76	Adenocarcinoma	GradeIII-IV	T4	N1	III	Regional	Yes	Yes	Cancer	Dead	Dead	1	1	4
Male	75-85	White	Married	<=70000	Lower	30-76	Squamous cell carcinoma	GradeIII-IV	T2	N1	II	Regional	No/Unknown	Yes	Cancer	Dead	Dead	1	1	3
Male	75-85	White	Married	>70000	Lower	30-76	Adenocarcinoma	GradeI-II	T3	N0	III	Regional	Yes	Yes	Others	Alive	Alive	0	0	143
Male	>85	White	Married	>70000	Overlapping	30-76	Adenocarcinoma	GradeI-II	T1	N1	II	Regional	Yes	Yes	Cancer	Dead	Dead	1	1	6
Female	<=75	White	Married	<=70000	Middle	30-76	Squamous cell carcinoma	GradeIII-IV	T1	N0	I	Localized	Yes	Yes	Cancer	Dead	Dead	1	1	10
Male	>85	White	Married	>70000	Lower	>76	Adenocarcinoma	GradeIII-IV	T3	N1	III	Regional	Yes	Yes	Others	Alive	Alive	0	0	9
Male	<=75	White	Married	<=70000	Lower	30-76	Adenocarcinoma	GradeI-II	T1	N1	II	Regional	Yes	No/Unknown	Cancer	Dead	Dead	1	1	6
Female	75-85	Black	Unmarried and others	>70000	Upper	30-76	Squamous cell carcinoma	GradeIII-IV	T1	N0	I	Localized	Yes	Yes	Others	Dead	Alive	1	0	13
Male	<=75	White	Married	<=70000	Lower	30-76	Squamous cell carcinoma	GradeI-II	T2	N0	II	Localized	Yes	Yes	Cancer	Dead	Dead	1	1	32
Female	<=75	White	Unmarried and others	>70000	Lower	<=30	Squamous cell carcinoma	GradeIII-IV	T3	N1	III	Regional	Yes	Yes	Cancer	Dead	Dead	1	1	23
Male	<=75	White	Married	>70000	Upper	30-76	Squamous cell carcinoma	GradeI-II	T4	N0	IVA	Regional	No/Unknown	Yes	Cancer	Dead	Dead	1	1	1
Male	<=75	White	Married	>70000	Lower	30-76	Adenocarcinoma	GradeIII-IV	T3	N0	III	Regional	Yes	Yes	Cancer	Dead	Dead	1	1	42
Male	75-85	White	Married	>70000	Middle	30-76	Adenocarcinoma	GradeIII-IV	T3	N2	IVA	Regional	Yes	Yes	Cancer	Dead	Dead	1	1	7
Male	75-85	White	Married	>70000	Lower	<=30	Squamous cell carcinoma	GradeIII-IV	T3	N2	III	Regional	Yes	Yes	Others	Dead	Alive	1	0	7
Male	<=75	White	Unmarried and others	<=70000	Overlapping	>76	Adenocarcinoma	GradeI-II	T1	N0	I	Localized	Yes	Yes	Cancer	Dead	Dead	1	1	38
Female	>85	White	Unmarried and others	>70000	Middle	30-76	Squamous cell carcinoma	GradeI-II	T1	N0	I	Localized	Yes	Yes	Cancer	Dead	Dead	1	1	2
Male	75-85	White	Unmarried and others	>70000	Lower	<=30	Adenocarcinoma	GradeI-II	T3	N1	III	Regional	Yes	Yes	Cancer	Dead	Dead	1	1	34
Female	<=75	Others	Unmarried and others	>70000	Upper	<=30	Squamous cell carcinoma	GradeI-II	T2	N1	II	Regional	No/Unknown	No/Unknown	Cancer	Dead	Dead	1	1	30
Male	75-85	White	Married	>70000	Lower	30-76	Adenocarcinoma	GradeI-II	T2	N0	II	Localized	Yes	Yes	Others	Alive	Alive	0	0	35
Male	>85	White	Unmarried and others	<=70000	Lower	<=30	Adenocarcinoma	GradeIII-IV	T1	N0	I	Localized	Yes	Yes	Cancer	Dead	Dead	1	1	2
Male	<=75	Others	Married	<=70000	Middle	<=30	Squamous cell carcinoma	GradeIII-IV	T1	N1	I	Regional	Yes	No/Unknown	Cancer	Dead	Dead	1	1	12
Female	<=75	White	Married	<=70000	Lower	30-76	Adenocarcinoma	GradeIII-IV	T3	N0	III	Regional	Yes	Yes	Cancer	Dead	Dead	1	1	24
Male	<=75	White	Married	>70000	Lower	30-76	Squamous cell carcinoma	GradeI-II	T3	N0	II	Regional	Yes	Yes	Cancer	Dead	Dead	1	1	12
Female	<=75	White	Unmarried and others	<=70000	Middle	30-76	Squamous cell carcinoma	GradeI-II	T3	N0	II	Regional	Yes	Yes	Cancer	Dead	Dead	1	1	3
Female	>85	White	Unmarried and others	>70000	Lower	>76	Adenocarcinoma	GradeIII-IV	T3	N1	III	Regional	Yes	Yes	Cancer	Dead	Dead	1	1	5
Female	<=75	White	Married	>70000	Overlapping	>76	Squamous cell carcinoma	GradeIII-IV	T2	N2	III	Regional	Yes	Yes	Cancer	Dead	Dead	1	1	6
Male	<=75	White	Unmarried and others	>70000	Lower	30-76	Adenocarcinoma	GradeI-II	T1	N1	II	Regional	Yes	Yes	Cancer	Dead	Dead	1	1	12
Female	>85	White	Unmarried and others	<=70000	Lower	<=30	Adenocarcinoma	GradeIII-IV	T4	N1	III	Regional	Yes	No/Unknown	Cancer	Dead	Dead	1	1	5
Male	>85	White	Married	>70000	Middle	<=30	Squamous cell carcinoma	GradeIII-IV	T3	N0	II	Regional	No/Unknown	Yes	Cancer	Dead	Dead	1	1	6
Female	<=75	White	Married	>70000	Lower	30-76	Adenocarcinoma	GradeI-II	T1	N0	I	Localized	Yes	Yes	Cancer	Dead	Dead	1	1	51
Female	75-85	White	Married	>70000	Lower	<=30	Adenocarcinoma	GradeI-II	T1	N0	I	Localized	Yes	Yes	Cancer	Dead	Dead	1	1	27
Female	<=75	White	Married	>70000	Overlapping	>76	Squamous cell carcinoma	GradeIII-IV	T4	N2	IVA	Regional	Yes	Yes	Cancer	Dead	Dead	1	1	21
Male	<=75	White	Married	>70000	Lower	<=30	Adenocarcinoma	GradeIII-IV	T2	N1	III	Regional	Yes	Yes	Cancer	Dead	Dead	1	1	13
Male	<=75	White	Unmarried and others	>70000	Middle	>76	Squamous cell carcinoma	GradeI-II	T1	N1	I	Regional	No/Unknown	Yes	Cancer	Dead	Dead	1	1	3
Female	<=75	White	Married	<=70000	Middle	>76	Squamous cell carcinoma	GradeI-II	T1	N1	I	Regional	Yes	Yes	Others	Alive	Alive	0	0	131
Female	<=75	White	Married	<=70000	Lower	30-76	Squamous cell carcinoma	GradeI-II	T3	N1	III	Regional	Yes	Yes	Others	Alive	Alive	0	0	108
Female	<=75	White	Unmarried and others	>70000	Middle	30-76	Squamous cell carcinoma	GradeI-II	T3	N1	III	Regional	Yes	Yes	Cancer	Dead	Dead	1	1	116
Female	<=75	White	Unmarried and others	>70000	Lower	30-76	Adenocarcinoma	GradeI-II	T3	N1	III	Regional	Yes	Yes	Others	Dead	Alive	1	0	128
Male	<=75	White	Unmarried and others	<=70000	Lower	<=30	Adenocarcinoma	GradeI-II	T3	N0	III	Regional	Yes	Yes	Cancer	Dead	Dead	1	1	44
Male	75-85	White	Married	>70000	Lower	30-76	Adenocarcinoma	GradeI-II	T3	N1	III	Regional	Yes	Yes	Cancer	Dead	Dead	1	1	13
Male	<=75	White	Unmarried and others	>70000	Upper	30-76	Squamous cell carcinoma	GradeIII-IV	T3	N2	III	Regional	Yes	Yes	Cancer	Dead	Dead	1	1	36
Female	<=75	White	Unmarried and others	>70000	Lower	<=30	Adenocarcinoma	GradeIII-IV	T3	N1	III	Regional	Yes	Yes	Cancer	Dead	Dead	1	1	3
Male	75-85	White	Unmarried and others	<=70000	Lower	30-76	Adenocarcinoma	GradeI-II	T3	N1	III	Regional	Yes	Yes	Cancer	Dead	Dead	1	1	102
Male	<=75	White	Married	<=70000	Lower	30-76	Adenocarcinoma	GradeI-II	T3	N1	III	Regional	Yes	Yes	Others	Dead	Alive	1	0	77
Male	<=75	White	Married	<=70000	Lower	30-76	Adenocarcinoma	GradeIII-IV	T1	N0	I	Localized	No/Unknown	No/Unknown	Cancer	Dead	Dead	1	1	1
Male	75-85	White	Married	>70000	Lower	<=30	Adenocarcinoma	GradeIII-IV	T3	N0	III	Regional	Yes	Yes	Cancer	Dead	Dead	1	1	21
Male	<=75	Black	Unmarried and others	<=70000	Middle	<=30	Squamous cell carcinoma	GradeIII-IV	T1	N0	I	Localized	Yes	Yes	Others	Alive	Alive	0	0	134
Female	<=75	White	Married	>70000	Lower	<=30	Adenocarcinoma	GradeIII-IV	T3	N0	III	Regional	Yes	Yes	Cancer	Dead	Dead	1	1	11
Male	75-85	Black	Married	<=70000	Middle	30-76	Squamous cell carcinoma	GradeIII-IV	T1	N0	I	Localized	No/Unknown	No/Unknown	Cancer	Dead	Dead	1	1	1
Male	>85	White	Unmarried and others	<=70000	Lower	>76	Squamous cell carcinoma	GradeIII-IV	T1	N0	I	Localized	No/Unknown	No/Unknown	Cancer	Dead	Dead	1	1	11
Male	<=75	Others	Married	>70000	Lower	<=30	Adenocarcinoma	GradeI-II	T1	N1	II	Regional	Yes	Yes	Others	Alive	Alive	0	0	6
Male	75-85	White	Married	>70000	Lower	>76	Adenocarcinoma	GradeI-II	T3	N0	III	Regional	No/Unknown	No/Unknown	Cancer	Dead	Dead	1	1	3
Male	75-85	White	Unmarried and others	>70000	Lower	>76	Adenocarcinoma	GradeI-II	T3	N1	III	Regional	Yes	Yes	Others	Dead	Alive	1	0	16
Male	<=75	White	Married	<=70000	Lower	>76	Adenocarcinoma	GradeI-II	T4	N0	III	Regional	Yes	Yes	Cancer	Dead	Dead	1	1	88
Female	<=75	Black	Unmarried and others	<=70000	Lower	30-76	Squamous cell carcinoma	GradeIII-IV	T1	N0	I	Localized	No/Unknown	No/Unknown	Cancer	Dead	Dead	1	1	1
Male	75-85	White	Unmarried and others	>70000	Lower	30-76	Adenocarcinoma	GradeIII-IV	T3	N0	III	Regional	Yes	Yes	Cancer	Dead	Dead	1	1	49
Male	<=75	White	Married	>70000	Middle	<=30	Squamous cell carcinoma	GradeI-II	T2	N0	II	Localized	No/Unknown	Yes	Others	Dead	Alive	1	0	104
Male	<=75	White	Married	>70000	Lower	<=30	Adenocarcinoma	GradeI-II	T1	N1	II	Regional	No/Unknown	Yes	Cancer	Dead	Dead	1	1	60
Female	<=75	White	Unmarried and others	<=70000	Lower	>76	Adenocarcinoma	GradeI-II	T1	N0	I	Localized	Yes	Yes	Cancer	Dead	Dead	1	1	21
Female	<=75	White	Married	<=70000	Lower	30-76	Adenocarcinoma	GradeIII-IV	T3	N1	III	Regional	Yes	Yes	Cancer	Dead	Dead	1	1	6
Female	<=75	White	Unmarried and others	>70000	Lower	<=30	Squamous cell carcinoma	GradeIII-IV	T1	N0	I	Localized	No/Unknown	No/Unknown	Cancer	Dead	Dead	1	1	1
Male	>85	White	Unmarried and others	>70000	Lower	30-76	Adenocarcinoma	GradeI-II	T3	N1	III	Regional	No/Unknown	No/Unknown	Cancer	Dead	Dead	1	1	14
Male	75-85	White	Unmarried and others	>70000	Middle	>76	Squamous cell carcinoma	GradeI-II	T3	N0	II	Regional	No/Unknown	Yes	Cancer	Dead	Dead	1	1	8
Male	<=75	White	Married	>70000	Lower	>76	Adenocarcinoma	GradeIII-IV	T1	N0	I	Localized	Yes	Yes	Others	Dead	Alive	1	0	18
Male	75-85	White	Unmarried and others	<=70000	Lower	30-76	Adenocarcinoma	GradeIII-IV	T1	N0	I	Localized	Yes	Yes	Cancer	Dead	Dead	1	1	1
Male	<=75	White	Unmarried and others	<=70000	Lower	30-76	Adenocarcinoma	GradeI-II	T3	N1	III	Regional	Yes	Yes	Cancer	Dead	Dead	1	1	9
Male	<=75	White	Unmarried and others	>70000	Lower	30-76	Adenocarcinoma	GradeI-II	T3	N1	III	Regional	Yes	Yes	Cancer	Dead	Dead	1	1	20
Male	<=75	White	Unmarried and others	>70000	Lower	<=30	Adenocarcinoma	GradeI-II	T2	N0	II	Localized	Yes	Yes	Cancer	Dead	Dead	1	1	35
Male	<=75	Others	Unmarried and others	<=70000	Middle	30-76	Squamous cell carcinoma	GradeI-II	T3	N0	II	Regional	Yes	Yes	Cancer	Dead	Dead	1	1	56
Female	<=75	White	Unmarried and others	<=70000	Lower	30-76	Adenocarcinoma	GradeI-II	T3	N1	III	Regional	Yes	Yes	Cancer	Dead	Dead	1	1	101
Female	75-85	White	Unmarried and others	>70000	Lower	<=30	Adenocarcinoma	GradeIII-IV	T3	N1	III	Regional	Yes	Yes	Cancer	Dead	Dead	1	1	45
Male	<=75	White	Married	>70000	Lower	<=30	Adenocarcinoma	GradeI-II	T2	N1	III	Regional	Yes	Yes	Others	Alive	Alive	0	0	124
Female	75-85	White	Unmarried and others	>70000	Middle	>76	Adenocarcinoma	GradeI-II	T3	N2	IVA	Regional	Yes	Yes	Cancer	Dead	Dead	1	1	5
Male	<=75	White	Unmarried and others	<=70000	Lower	<=30	Adenocarcinoma	GradeIII-IV	T3	N1	III	Regional	Yes	Yes	Cancer	Dead	Dead	1	1	16
Male	<=75	White	Unmarried and others	<=70000	Lower	>76	Adenocarcinoma	GradeI-II	T3	N2	IVA	Regional	Yes	Yes	Cancer	Dead	Dead	1	1	5
Male	>85	White	Unmarried and others	<=70000	Lower	<=30	Squamous cell carcinoma	GradeI-II	T1	N0	I	Localized	Yes	Yes	Cancer	Dead	Dead	1	1	5
Female	<=75	Black	Unmarried and others	<=70000	Middle	30-76	Squamous cell carcinoma	GradeIII-IV	T1	N1	I	Regional	No/Unknown	Yes	Cancer	Dead	Dead	1	1	9
Male	<=75	White	Unmarried and others	>70000	Middle	<=30	Squamous cell carcinoma	GradeI-II	T2	N0	II	Localized	Yes	Yes	Others	Dead	Alive	1	0	46
Male	75-85	White	Married	<=70000	Lower	<=30	Adenocarcinoma	GradeI-II	T1	N0	I	Localized	Yes	Yes	Cancer	Dead	Dead	1	1	12
Male	>85	White	Unmarried and others	>70000	Lower	30-76	Squamous cell carcinoma	GradeI-II	T1	N0	I	Localized	No/Unknown	No/Unknown	Cancer	Dead	Dead	1	1	4
Male	75-85	White	Married	>70000	Lower	<=30	Adenocarcinoma	GradeI-II	T3	N0	III	Regional	Yes	Yes	Others	Dead	Alive	1	0	13
Male	<=75	White	Married	>70000	Overlapping	>76	Adenocarcinoma	GradeI-II	T3	N1	III	Regional	Yes	Yes	Cancer	Dead	Dead	1	1	8
Male	75-85	White	Married	<=70000	Upper	30-76	Squamous cell carcinoma	GradeIII-IV	T3	N0	II	Regional	No/Unknown	Yes	Cancer	Dead	Dead	1	1	9
Male	>85	White	Unmarried and others	>70000	Lower	<=30	Adenocarcinoma	GradeI-II	T1	N1	II	Regional	Yes	Yes	Cancer	Dead	Dead	1	1	3
Male	<=75	White	Married	<=70000	Lower	30-76	Adenocarcinoma	GradeI-II	T2	N0	II	Localized	Yes	Yes	Cancer	Dead	Dead	1	1	11
Male	<=75	Others	Married	>70000	Lower	<=30	Adenocarcinoma	GradeIII-IV	T2	N0	II	Localized	Yes	Yes	Cancer	Dead	Dead	1	1	22
Male	<=75	White	Married	>70000	Lower	30-76	Adenocarcinoma	GradeIII-IV	T3	N1	III	Regional	Yes	Yes	Others	Alive	Alive	0	0	16
Female	>85	White	Unmarried and others	>70000	Lower	<=30	Adenocarcinoma	GradeI-II	T3	N0	III	Localized	Yes	Yes	Others	Alive	Alive	0	0	18
Male	75-85	Black	Married	>70000	Lower	30-76	Squamous cell carcinoma	GradeI-II	T2	N0	II	Localized	Yes	Yes	Cancer	Dead	Dead	1	1	21
Male	75-85	White	Married	>70000	Middle	<=30	Adenocarcinoma	GradeIII-IV	T1	N0	I	Localized	No/Unknown	Yes	Others	Dead	Alive	1	0	6
Female	<=75	White	Married	<=70000	Middle	30-76	Squamous cell carcinoma	GradeI-II	T3	N1	III	Regional	No/Unknown	No/Unknown	Cancer	Dead	Dead	1	1	98
Male	<=75	White	Married	>70000	Lower	30-76	Adenocarcinoma	GradeI-II	T1	N0	I	Localized	Yes	Yes	Cancer	Dead	Dead	1	1	11
Male	>85	White	Married	>70000	Lower	<=30	Squamous cell carcinoma	GradeIII-IV	T2	N0	II	Localized	Yes	Yes	Others	Dead	Alive	1	0	14
Male	<=75	White	Unmarried and others	<=70000	Lower	30-76	Adenocarcinoma	GradeI-II	T2	N0	II	Localized	Yes	Yes	Cancer	Dead	Dead	1	1	79
Male	<=75	White	Married	<=70000	Upper	30-76	Squamous cell carcinoma	GradeIII-IV	T2	N0	II	Localized	Yes	Yes	Cancer	Dead	Dead	1	1	7
Male	<=75	White	Married	>70000	Overlapping	30-76	Squamous cell carcinoma	GradeIII-IV	T4	N1	IVA	Regional	Yes	Yes	Cancer	Dead	Dead	1	1	8
Male	<=75	White	Married	>70000	Lower	30-76	Adenocarcinoma	GradeIII-IV	T3	N0	III	Regional	Yes	Yes	Cancer	Dead	Dead	1	1	40
Female	75-85	White	Married	>70000	Lower	30-76	Adenocarcinoma	GradeIII-IV	T2	N1	III	Regional	Yes	Yes	Others	Dead	Alive	1	0	54
Male	<=75	Others	Unmarried and others	>70000	Middle	30-76	Squamous cell carcinoma	GradeI-II	T4	N1	IVA	Regional	Yes	Yes	Cancer	Dead	Dead	1	1	14
Male	<=75	White	Unmarried and others	>70000	Upper	30-76	Squamous cell carcinoma	GradeIII-IV	T1	N0	I	Localized	No/Unknown	No/Unknown	Cancer	Dead	Dead	1	1	1
Male	<=75	Others	Unmarried and others	<=70000	Lower	30-76	Adenocarcinoma	GradeIII-IV	T3	N2	IVA	Regional	Yes	Yes	Others	Alive	Alive	0	0	71
Male	<=75	White	Married	>70000	Lower	>76	Adenocarcinoma	GradeI-II	T3	N0	III	Regional	Yes	Yes	Cancer	Dead	Dead	1	1	22
Male	<=75	White	Unmarried and others	>70000	Upper	>76	Squamous cell carcinoma	GradeI-II	T3	N0	II	Regional	Yes	Yes	Cancer	Dead	Dead	1	1	14
Male	<=75	White	Unmarried and others	>70000	Upper	30-76	Squamous cell carcinoma	GradeI-II	T3	N1	III	Regional	Yes	Yes	Cancer	Dead	Dead	1	1	9
Male	75-85	White	Married	<=70000	Lower	<=30	Adenocarcinoma	GradeIII-IV	T2	N0	II	Localized	Yes	Yes	Cancer	Dead	Dead	1	1	2
Male	>85	White	Unmarried and others	>70000	Lower	30-76	Adenocarcinoma	GradeI-II	T1	N1	II	Regional	Yes	No/Unknown	Cancer	Dead	Dead	1	1	6
Male	>85	White	Married	>70000	Upper	30-76	Adenocarcinoma	GradeIII-IV	T1	N1	II	Regional	No/Unknown	No/Unknown	Cancer	Dead	Dead	1	1	6
Male	75-85	White	Unmarried and others	<=70000	Middle	30-76	Squamous cell carcinoma	GradeIII-IV	T4	N0	IVA	Regional	No/Unknown	Yes	Others	Dead	Alive	1	0	2
Male	75-85	White	Unmarried and others	>70000	Lower	30-76	Adenocarcinoma	GradeIII-IV	T3	N0	III	Regional	No/Unknown	Yes	Others	Dead	Alive	1	0	8
Male	75-85	White	Married	>70000	Lower	>76	Adenocarcinoma	GradeI-II	T3	N1	III	Regional	Yes	No/Unknown	Cancer	Dead	Dead	1	1	40
Male	75-85	White	Unmarried and others	<=70000	Lower	<=30	Adenocarcinoma	GradeI-II	T1	N0	I	Localized	No/Unknown	Yes	Cancer	Dead	Dead	1	1	25
Male	<=75	White	Married	<=70000	Middle	<=30	Squamous cell carcinoma	GradeI-II	T2	N1	II	Regional	No/Unknown	Yes	Cancer	Dead	Dead	1	1	41
Male	<=75	White	Married	<=70000	Lower	30-76	Adenocarcinoma	GradeI-II	T3	N1	III	Regional	Yes	Yes	Cancer	Dead	Dead	1	1	26
Male	<=75	White	Married	>70000	Middle	30-76	Squamous cell carcinoma	GradeIII-IV	T1	N0	I	Localized	Yes	Yes	Others	Alive	Alive	0	0	11
Male	75-85	White	Married	>70000	Overlapping	30-76	Squamous cell carcinoma	GradeI-II	T3	N1	III	Regional	Yes	Yes	Cancer	Dead	Dead	1	1	23
Male	75-85	White	Married	>70000	Lower	30-76	Adenocarcinoma	GradeI-II	T3	N1	III	Regional	Yes	Yes	Cancer	Dead	Dead	1	1	5
Male	>85	White	Married	>70000	Middle	30-76	Adenocarcinoma	GradeIII-IV	T1	N0	I	Localized	No/Unknown	No/Unknown	Cancer	Dead	Dead	1	1	9
Male	<=75	White	Married	>70000	Middle	<=30	Squamous cell carcinoma	GradeI-II	T4	N0	IVA	Regional	Yes	Yes	Cancer	Dead	Dead	1	1	61
Male	<=75	White	Married	<=70000	Middle	<=30	Adenocarcinoma	GradeIII-IV	T2	N0	II	Localized	Yes	No/Unknown	Cancer	Dead	Dead	1	1	7
Male	<=75	White	Married	>70000	Lower	30-76	Adenocarcinoma	GradeIII-IV	T1	N1	II	Regional	Yes	Yes	Cancer	Dead	Dead	1	1	2
Female	75-85	White	Unmarried and others	<=70000	Middle	30-76	Squamous cell carcinoma	GradeI-II	T3	N1	III	Regional	Yes	Yes	Others	Dead	Alive	1	0	55
Male	75-85	White	Married	<=70000	Middle	30-76	Adenocarcinoma	GradeI-II	T3	N0	III	Regional	No/Unknown	Yes	Cancer	Dead	Dead	1	1	1
Female	75-85	White	Married	<=70000	Overlapping	30-76	Squamous cell carcinoma	GradeIII-IV	T2	N0	II	Localized	Yes	Yes	Others	Alive	Alive	0	0	120
Male	75-85	White	Married	<=70000	Lower	>76	Adenocarcinoma	GradeIII-IV	T3	N1	III	Regional	Yes	Yes	Cancer	Dead	Dead	1	1	16
Male	<=75	White	Married	>70000	Lower	<=30	Adenocarcinoma	GradeI-II	T3	N0	III	Regional	No/Unknown	No/Unknown	Cancer	Dead	Dead	1	1	30
Female	<=75	White	Married	>70000	Upper	<=30	Squamous cell carcinoma	GradeI-II	T4	N1	IVA	Regional	Yes	Yes	Cancer	Dead	Dead	1	1	12
Male	<=75	White	Unmarried and others	<=70000	Lower	>76	Adenocarcinoma	GradeIII-IV	T3	N0	III	Regional	Yes	Yes	Cancer	Dead	Dead	1	1	5
Female	75-85	White	Unmarried and others	>70000	Lower	<=30	Adenocarcinoma	GradeI-II	T1	N0	I	Localized	No/Unknown	Yes	Cancer	Dead	Dead	1	1	15
Male	75-85	White	Married	<=70000	Lower	>76	Adenocarcinoma	GradeI-II	T3	N1	III	Regional	Yes	No/Unknown	Cancer	Dead	Dead	1	1	1
Male	<=75	White	Married	>70000	Lower	>76	Adenocarcinoma	GradeIII-IV	T4	N1	III	Regional	Yes	Yes	Cancer	Dead	Dead	1	1	8
Male	>85	White	Married	<=70000	Upper	30-76	Squamous cell carcinoma	GradeI-II	T3	N0	II	Regional	No/Unknown	Yes	Others	Dead	Alive	1	0	6
Male	<=75	White	Unmarried and others	>70000	Lower	30-76	Adenocarcinoma	GradeIII-IV	T4	N1	III	Regional	No/Unknown	No/Unknown	Cancer	Dead	Dead	1	1	3
Male	<=75	White	Unmarried and others	<=70000	Lower	30-76	Adenocarcinoma	GradeIII-IV	T2	N0	II	Localized	Yes	Yes	Cancer	Dead	Dead	1	1	17
Female	>85	White	Unmarried and others	>70000	Upper	30-76	Squamous cell carcinoma	GradeI-II	T1	N1	I	Regional	No/Unknown	Yes	Cancer	Dead	Dead	1	1	4
Male	75-85	White	Unmarried and others	<=70000	Lower	>76	Adenocarcinoma	GradeI-II	T3	N1	III	Regional	No/Unknown	Yes	Cancer	Dead	Dead	1	1	8
Female	75-85	White	Unmarried and others	<=70000	Middle	30-76	Squamous cell carcinoma	GradeI-II	T3	N1	III	Regional	Yes	Yes	Cancer	Dead	Dead	1	1	6
Female	>85	White	Unmarried and others	>70000	Middle	<=30	Squamous cell carcinoma	GradeIII-IV	T1	N0	I	Localized	No/Unknown	No/Unknown	Cancer	Dead	Dead	1	1	2
Female	75-85	White	Unmarried and others	<=70000	Lower	30-76	Adenocarcinoma	GradeIII-IV	T4	N0	III	Regional	No/Unknown	No/Unknown	Cancer	Dead	Dead	1	1	3
Male	75-85	White	Married	<=70000	Lower	30-76	Adenocarcinoma	GradeIII-IV	T3	N0	III	Regional	No/Unknown	Yes	Cancer	Dead	Dead	1	1	4
Male	<=75	White	Unmarried and others	>70000	Lower	30-76	Adenocarcinoma	GradeI-II	T3	N0	III	Regional	Yes	Yes	Others	Alive	Alive	0	0	113
Male	75-85	White	Married	<=70000	Lower	>76	Adenocarcinoma	GradeIII-IV	T3	N1	III	Regional	No/Unknown	No/Unknown	Cancer	Dead	Dead	1	1	1
Male	75-85	Others	Married	>70000	Middle	30-76	Squamous cell carcinoma	GradeIII-IV	T3	N1	III	Regional	Yes	Yes	Cancer	Dead	Dead	1	1	4
Male	<=75	White	Married	<=70000	Lower	<=30	Squamous cell carcinoma	GradeI-II	T2	N0	II	Localized	Yes	Yes	Others	Dead	Alive	1	0	45
Male	>85	White	Unmarried and others	>70000	Lower	<=30	Adenocarcinoma	GradeI-II	T1	N0	I	Localized	No/Unknown	No/Unknown	Cancer	Dead	Dead	1	1	27
Male	<=75	White	Unmarried and others	<=70000	Lower	30-76	Adenocarcinoma	GradeIII-IV	T4	N1	III	Regional	Yes	Yes	Cancer	Dead	Dead	1	1	8
Male	75-85	White	Married	<=70000	Overlapping	>76	Adenocarcinoma	GradeIII-IV	T3	N0	III	Regional	No/Unknown	No/Unknown	Cancer	Dead	Dead	1	1	3
Male	75-85	White	Married	>70000	Lower	30-76	Adenocarcinoma	GradeIII-IV	T3	N1	III	Regional	Yes	Yes	Others	Alive	Alive	0	0	55
Male	<=75	White	Unmarried and others	>70000	Middle	30-76	Adenocarcinoma	GradeI-II	T2	N0	II	Localized	Yes	Yes	Cancer	Dead	Dead	1	1	22
Male	<=75	Black	Married	<=70000	Middle	<=30	Squamous cell carcinoma	GradeI-II	T3	N2	III	Regional	Yes	Yes	Others	Dead	Alive	1	0	3
Female	>85	White	Unmarried and others	>70000	Lower	<=30	Squamous cell carcinoma	GradeI-II	T1	N0	I	Localized	No/Unknown	No/Unknown	Cancer	Dead	Dead	1	1	1
Male	<=75	Black	Married	>70000	Lower	<=30	Squamous cell carcinoma	GradeIII-IV	T3	N0	II	Localized	No/Unknown	No/Unknown	Cancer	Dead	Dead	1	1	3
Male	<=75	Black	Married	<=70000	Middle	<=30	Squamous cell carcinoma	GradeIII-IV	T1	N0	I	Localized	Yes	Yes	Cancer	Dead	Dead	1	1	58
Male	<=75	White	Married	<=70000	Overlapping	30-76	Adenocarcinoma	GradeIII-IV	T3	N1	III	Regional	Yes	Yes	Cancer	Dead	Dead	1	1	14
Female	<=75	Black	Unmarried and others	>70000	Lower	<=30	Squamous cell carcinoma	GradeIII-IV	T2	N1	II	Regional	Yes	Yes	Cancer	Dead	Dead	1	1	7
Female	75-85	White	Married	<=70000	Lower	<=30	Squamous cell carcinoma	GradeI-II	T1	N0	I	Localized	Yes	Yes	Cancer	Dead	Dead	1	1	12
Male	<=75	White	Married	>70000	Overlapping	>76	Adenocarcinoma	GradeIII-IV	T4	N1	III	Regional	Yes	Yes	Cancer	Dead	Dead	1	1	32
Female	<=75	White	Unmarried and others	>70000	Middle	30-76	Squamous cell carcinoma	GradeI-II	T3	N0	II	Regional	Yes	Yes	Others	Dead	Alive	1	0	56
Male	<=75	White	Married	>70000	Lower	>76	Adenocarcinoma	GradeIII-IV	T3	N2	IVA	Regional	Yes	Yes	Cancer	Dead	Dead	1	1	34
Male	<=75	Black	Unmarried and others	>70000	Lower	30-76	Squamous cell carcinoma	GradeIII-IV	T1	N1	I	Regional	Yes	Yes	Others	Dead	Alive	1	0	11
Male	<=75	White	Married	<=70000	Lower	<=30	Adenocarcinoma	GradeIII-IV	T2	N2	IVA	Regional	Yes	Yes	Cancer	Dead	Dead	1	1	6
Male	75-85	White	Married	<=70000	Lower	30-76	Adenocarcinoma	GradeIII-IV	T2	N1	III	Regional	No/Unknown	No/Unknown	Cancer	Dead	Dead	1	1	7
Female	<=75	White	Married	>70000	Lower	30-76	Adenocarcinoma	GradeIII-IV	T1	N0	I	Localized	No/Unknown	No/Unknown	Cancer	Dead	Dead	1	1	7
Male	<=75	White	Married	<=70000	Lower	<=30	Adenocarcinoma	GradeI-II	T3	N0	III	Regional	Yes	Yes	Cancer	Dead	Dead	1	1	6
Male	>85	White	Unmarried and others	>70000	Upper	30-76	Squamous cell carcinoma	GradeIII-IV	T3	N0	II	Regional	Yes	Yes	Cancer	Dead	Dead	1	1	14
Male	<=75	White	Married	<=70000	Lower	<=30	Adenocarcinoma	GradeI-II	T1	N0	I	Localized	No/Unknown	No/Unknown	Cancer	Dead	Dead	1	1	1
Male	<=75	White	Married	>70000	Middle	<=30	Squamous cell carcinoma	GradeI-II	T1	N2	III	Regional	Yes	Yes	Cancer	Dead	Dead	1	1	3
Male	<=75	White	Married	>70000	Upper	<=30	Squamous cell carcinoma	GradeIII-IV	T1	N0	I	Localized	Yes	Yes	Others	Alive	Alive	0	0	77
Male	<=75	White	Unmarried and others	<=70000	Lower	30-76	Adenocarcinoma	GradeI-II	T2	N0	II	Localized	Yes	Yes	Cancer	Dead	Dead	1	1	19
Male	75-85	White	Married	>70000	Lower	<=30	Adenocarcinoma	GradeI-II	T2	N2	IVA	Regional	Yes	Yes	Cancer	Dead	Dead	1	1	15
Male	75-85	White	Married	>70000	Middle	<=30	Squamous cell carcinoma	GradeI-II	T1	N0	I	Localized	No/Unknown	Yes	Cancer	Dead	Dead	1	1	2
Male	<=75	White	Unmarried and others	>70000	Lower	30-76	Squamous cell carcinoma	GradeI-II	T2	N1	II	Regional	Yes	Yes	Others	Dead	Alive	1	0	8
Female	<=75	White	Married	>70000	Middle	30-76	Squamous cell carcinoma	GradeI-II	T3	N0	II	Regional	Yes	Yes	Cancer	Dead	Dead	1	1	90
Male	>85	White	Unmarried and others	<=70000	Lower	>76	Adenocarcinoma	GradeIII-IV	T3	N1	III	Regional	Yes	Yes	Others	Dead	Alive	1	0	5
Male	<=75	White	Married	<=70000	Lower	<=30	Adenocarcinoma	GradeI-II	T3	N0	III	Regional	Yes	Yes	Others	Dead	Alive	1	0	17
Male	75-85	White	Married	>70000	Lower	30-76	Adenocarcinoma	GradeIII-IV	T1	N0	I	Localized	Yes	Yes	Others	Dead	Alive	1	0	6
Male	<=75	White	Married	<=70000	Lower	>76	Adenocarcinoma	GradeIII-IV	T2	N2	IVA	Regional	Yes	Yes	Cancer	Dead	Dead	1	1	10
Male	75-85	White	Married	<=70000	Lower	<=30	Adenocarcinoma	GradeI-II	T2	N0	II	Localized	Yes	Yes	Others	Dead	Alive	1	0	31
Male	<=75	White	Married	>70000	Lower	30-76	Adenocarcinoma	GradeIII-IV	T1	N1	II	Regional	Yes	No/Unknown	Cancer	Dead	Dead	1	1	17
Male	<=75	White	Unmarried and others	<=70000	Middle	30-76	Squamous cell carcinoma	GradeIII-IV	T1	N0	I	Localized	No/Unknown	No/Unknown	Others	Dead	Alive	1	0	7
Male	<=75	White	Married	<=70000	Lower	30-76	Adenocarcinoma	GradeIII-IV	T3	N1	III	Regional	Yes	Yes	Cancer	Dead	Dead	1	1	7
Female	75-85	White	Unmarried and others	>70000	Middle	30-76	Adenocarcinoma	GradeI-II	T1	N0	I	Localized	Yes	Yes	Cancer	Dead	Dead	1	1	14
Female	75-85	White	Married	<=70000	Lower	>76	Adenocarcinoma	GradeIII-IV	T1	N0	I	Localized	No/Unknown	Yes	Cancer	Dead	Dead	1	1	59
Male	75-85	White	Unmarried and others	<=70000	Upper	>76	Squamous cell carcinoma	GradeIII-IV	T4	N1	IVA	Regional	No/Unknown	No/Unknown	Cancer	Dead	Dead	1	1	2
Male	75-85	White	Married	<=70000	Lower	30-76	Squamous cell carcinoma	GradeI-II	T3	N0	II	Regional	Yes	Yes	Others	Dead	Alive	1	0	26
Female	>85	White	Married	<=70000	Overlapping	30-76	Adenocarcinoma	GradeIII-IV	T1	N0	I	Localized	No/Unknown	Yes	Cancer	Dead	Dead	1	1	9
Male	75-85	White	Married	<=70000	Middle	30-76	Squamous cell carcinoma	GradeI-II	T3	N1	III	Regional	Yes	Yes	Cancer	Dead	Dead	1	1	13
Male	<=75	White	Unmarried and others	>70000	Lower	>76	Adenocarcinoma	GradeIII-IV	T1	N2	IVA	Regional	Yes	Yes	Cancer	Dead	Dead	1	1	16
Male	<=75	White	Married	<=70000	Lower	30-76	Adenocarcinoma	GradeI-II	T2	N0	II	Localized	Yes	Yes	Cancer	Dead	Dead	1	1	60
Female	75-85	White	Married	>70000	Lower	<=30	Adenocarcinoma	GradeI-II	T3	N0	III	Localized	No/Unknown	No/Unknown	Others	Dead	Alive	1	0	17
Male	>85	White	Married	>70000	Lower	<=30	Adenocarcinoma	GradeI-II	T1	N1	II	Regional	No/Unknown	Yes	Cancer	Dead	Dead	1	1	19
Male	75-85	White	Unmarried and others	>70000	Lower	30-76	Adenocarcinoma	GradeI-II	T3	N0	III	Regional	Yes	Yes	Cancer	Dead	Dead	1	1	13
Female	<=75	White	Unmarried and others	<=70000	Lower	30-76	Squamous cell carcinoma	GradeI-II	T3	N1	III	Regional	Yes	Yes	Cancer	Dead	Dead	1	1	16
Male	>85	White	Married	>70000	Lower	30-76	Adenocarcinoma	GradeIII-IV	T3	N2	IVA	Regional	Yes	Yes	Cancer	Dead	Dead	1	1	19
Female	<=75	White	Unmarried and others	>70000	Upper	<=30	Squamous cell carcinoma	GradeI-II	T2	N0	II	Localized	Yes	Yes	Others	Alive	Alive	0	0	99
Male	<=75	White	Unmarried and others	<=70000	Lower	30-76	Adenocarcinoma	GradeI-II	T2	N2	IVA	Regional	Yes	Yes	Cancer	Dead	Dead	1	1	4
Male	<=75	White	Married	>70000	Middle	<=30	Squamous cell carcinoma	GradeI-II	T2	N0	II	Localized	Yes	Yes	Cancer	Dead	Dead	1	1	34
Female	<=75	Others	Married	<=70000	Lower	<=30	Adenocarcinoma	GradeIII-IV	T3	N0	III	Regional	Yes	Yes	Cancer	Dead	Dead	1	1	8
Female	75-85	White	Married	>70000	Middle	>76	Squamous cell carcinoma	GradeIII-IV	T3	N1	III	Regional	Yes	Yes	Others	Dead	Alive	1	0	8
Male	>85	White	Married	>70000	Lower	30-76	Adenocarcinoma	GradeI-II	T1	N0	I	Localized	No/Unknown	No/Unknown	Cancer	Dead	Dead	1	1	17
Male	<=75	White	Married	<=70000	Lower	<=30	Adenocarcinoma	GradeI-II	T3	N1	III	Regional	Yes	Yes	Others	Dead	Alive	1	0	5
Male	<=75	White	Unmarried and others	<=70000	Upper	30-76	Squamous cell carcinoma	GradeI-II	T3	N0	II	Regional	Yes	Yes	Others	Dead	Alive	1	0	19
Male	<=75	Others	Married	<=70000	Upper	30-76	Squamous cell carcinoma	GradeI-II	T1	N1	I	Regional	Yes	Yes	Cancer	Dead	Dead	1	1	9
Male	<=75	Black	Married	<=70000	Middle	30-76	Squamous cell carcinoma	GradeIII-IV	T3	N3	IVA	Regional	Yes	Yes	Others	Alive	Alive	0	0	97
Male	<=75	White	Married	>70000	Middle	<=30	Squamous cell carcinoma	GradeI-II	T1	N1	I	Regional	Yes	Yes	Others	Alive	Alive	0	0	98
Male	<=75	White	Married	>70000	Lower	30-76	Adenocarcinoma	GradeI-II	T2	N0	II	Localized	Yes	Yes	Cancer	Dead	Dead	1	1	12
Female	<=75	White	Unmarried and others	<=70000	Middle	<=30	Adenocarcinoma	GradeIII-IV	T1	N1	II	Regional	Yes	Yes	Cancer	Dead	Dead	1	1	6
Female	75-85	White	Unmarried and others	<=70000	Lower	<=30	Adenocarcinoma	GradeIII-IV	T3	N1	III	Regional	No/Unknown	Yes	Cancer	Dead	Dead	1	1	18
Male	<=75	White	Married	>70000	Middle	<=30	Squamous cell carcinoma	GradeI-II	T3	N1	III	Regional	Yes	Yes	Others	Alive	Alive	0	0	19
Male	<=75	White	Married	<=70000	Lower	30-76	Adenocarcinoma	GradeIII-IV	T3	N1	III	Regional	Yes	Yes	Cancer	Dead	Dead	1	1	46
Male	75-85	White	Married	<=70000	Lower	>76	Adenocarcinoma	GradeI-II	T2	N0	II	Localized	No/Unknown	Yes	Cancer	Dead	Dead	1	1	29
Male	<=75	White	Unmarried and others	>70000	Lower	30-76	Adenocarcinoma	GradeIII-IV	T1	N0	I	Localized	No/Unknown	No/Unknown	Cancer	Dead	Dead	1	1	8
Male	<=75	White	Unmarried and others	>70000	Lower	>76	Adenocarcinoma	GradeIII-IV	T4	N1	III	Regional	Yes	Yes	Cancer	Dead	Dead	1	1	6
Male	<=75	Others	Married	>70000	Lower	30-76	Squamous cell carcinoma	GradeIII-IV	T3	N2	III	Regional	Yes	Yes	Cancer	Dead	Dead	1	1	18
Male	<=75	White	Married	>70000	Lower	>76	Adenocarcinoma	GradeIII-IV	T3	N0	III	Regional	Yes	Yes	Others	Alive	Alive	0	0	94
Male	75-85	White	Married	<=70000	Lower	<=30	Adenocarcinoma	GradeI-II	T1	N0	I	Localized	Yes	Yes	Others	Dead	Alive	1	0	12
Female	75-85	White	Unmarried and others	>70000	Lower	<=30	Adenocarcinoma	GradeI-II	T1	N1	II	Regional	Yes	Yes	Cancer	Dead	Dead	1	1	8
Male	75-85	White	Unmarried and others	<=70000	Lower	<=30	Adenocarcinoma	GradeI-II	T2	N0	II	Localized	Yes	Yes	Cancer	Dead	Dead	1	1	2
Female	75-85	White	Married	>70000	Middle	<=30	Squamous cell carcinoma	GradeIII-IV	T1	N0	I	Localized	Yes	Yes	Cancer	Dead	Dead	1	1	12
Male	<=75	White	Married	>70000	Lower	30-76	Adenocarcinoma	GradeIII-IV	T3	N0	III	Regional	Yes	Yes	Cancer	Dead	Dead	1	1	16
Male	<=75	White	Unmarried and others	<=70000	Lower	<=30	Adenocarcinoma	GradeI-II	T1	N0	I	Localized	No/Unknown	No/Unknown	Cancer	Dead	Dead	1	1	52
Male	<=75	White	Unmarried and others	>70000	Lower	>76	Adenocarcinoma	GradeIII-IV	T4	N1	III	Regional	Yes	Yes	Cancer	Dead	Dead	1	1	27
Male	<=75	White	Married	>70000	Lower	30-76	Adenocarcinoma	GradeIII-IV	T3	N1	III	Regional	Yes	Yes	Cancer	Dead	Dead	1	1	20
Female	<=75	White	Unmarried and others	<=70000	Lower	30-76	Adenocarcinoma	GradeIII-IV	T3	N1	III	Regional	Yes	Yes	Others	Alive	Alive	0	0	90
Male	<=75	White	Married	>70000	Upper	30-76	Squamous cell carcinoma	GradeI-II	T4	N0	IVA	Regional	Yes	Yes	Others	Alive	Alive	0	0	23
Male	<=75	White	Unmarried and others	>70000	Middle	<=30	Squamous cell carcinoma	GradeI-II	T1	N0	I	Localized	Yes	Yes	Cancer	Dead	Dead	1	1	4
Male	<=75	White	Married	>70000	Lower	30-76	Adenocarcinoma	GradeI-II	T3	N1	III	Regional	Yes	Yes	Cancer	Dead	Dead	1	1	63
Male	<=75	White	Married	>70000	Upper	>76	Squamous cell carcinoma	GradeI-II	T4	N0	IVA	Regional	No/Unknown	Yes	Others	Dead	Alive	1	0	6
Male	<=75	White	Married	>70000	Lower	30-76	Adenocarcinoma	GradeIII-IV	T3	N1	III	Regional	Yes	Yes	Cancer	Dead	Dead	1	1	21
Male	<=75	White	Married	>70000	Lower	30-76	Adenocarcinoma	GradeIII-IV	T2	N0	II	Localized	Yes	Yes	Cancer	Dead	Dead	1	1	6
Male	75-85	Black	Married	>70000	Middle	30-76	Squamous cell carcinoma	GradeI-II	T3	N1	III	Regional	Yes	Yes	Others	Alive	Alive	0	0	9
Female	75-85	White	Married	<=70000	Lower	>76	Adenocarcinoma	GradeI-II	T4	N0	III	Regional	No/Unknown	No/Unknown	Cancer	Dead	Dead	1	1	3
Male	<=75	White	Married	>70000	Lower	30-76	Adenocarcinoma	GradeIII-IV	T4	N0	III	Regional	Yes	Yes	Others	Alive	Alive	0	0	90
Male	<=75	White	Married	>70000	Lower	>76	Squamous cell carcinoma	GradeIII-IV	T3	N1	III	Regional	No/Unknown	Yes	Cancer	Dead	Dead	1	1	2
Male	<=75	White	Unmarried and others	<=70000	Lower	<=30	Adenocarcinoma	GradeI-II	T3	N1	III	Regional	No/Unknown	Yes	Cancer	Dead	Dead	1	1	4
Male	<=75	White	Unmarried and others	>70000	Lower	30-76	Adenocarcinoma	GradeI-II	T3	N0	III	Regional	Yes	Yes	Cancer	Dead	Dead	1	1	27
Male	<=75	White	Unmarried and others	>70000	Lower	30-76	Adenocarcinoma	GradeIII-IV	T3	N0	III	Regional	Yes	Yes	Cancer	Dead	Dead	1	1	3
Male	<=75	White	Married	<=70000	Upper	<=30	Squamous cell carcinoma	GradeI-II	T4	N0	IVA	Regional	No/Unknown	Yes	Others	Dead	Alive	1	0	2
Female	<=75	White	Unmarried and others	<=70000	Lower	30-76	Adenocarcinoma	GradeI-II	T1	N0	I	Localized	No/Unknown	No/Unknown	Cancer	Dead	Dead	1	1	1
Female	<=75	White	Unmarried and others	>70000	Middle	30-76	Adenocarcinoma	GradeIII-IV	T3	N2	IVA	Regional	Yes	Yes	Cancer	Dead	Dead	1	1	22
Male	<=75	White	Unmarried and others	>70000	Lower	>76	Adenocarcinoma	GradeIII-IV	T3	N0	III	Regional	Yes	Yes	Cancer	Dead	Dead	1	1	6
Male	<=75	White	Married	<=70000	Lower	>76	Adenocarcinoma	GradeI-II	T4	N1	III	Regional	Yes	No/Unknown	Cancer	Dead	Dead	1	1	4
Male	<=75	White	Married	>70000	Lower	30-76	Adenocarcinoma	GradeIII-IV	T3	N1	III	Regional	Yes	Yes	Others	Alive	Alive	0	0	22
Female	75-85	Others	Married	<=70000	Upper	30-76	Squamous cell carcinoma	GradeIII-IV	T1	N1	I	Regional	Yes	Yes	Cancer	Dead	Dead	1	1	25
Female	<=75	White	Married	<=70000	Lower	30-76	Adenocarcinoma	GradeIII-IV	T2	N0	II	Localized	Yes	Yes	Cancer	Dead	Dead	1	1	8
Female	75-85	White	Unmarried and others	>70000	Middle	<=30	Squamous cell carcinoma	GradeI-II	T1	N1	I	Regional	Yes	Yes	Cancer	Dead	Dead	1	1	10
Male	<=75	White	Married	>70000	Middle	30-76	Squamous cell carcinoma	GradeI-II	T3	N1	III	Regional	Yes	Yes	Cancer	Dead	Dead	1	1	4
Male	75-85	White	Married	>70000	Upper	<=30	Squamous cell carcinoma	GradeI-II	T3	N1	III	Regional	Yes	Yes	Others	Dead	Alive	1	0	77
Male	<=75	Others	Unmarried and others	>70000	Overlapping	>76	Squamous cell carcinoma	GradeI-II	T4	N0	IVA	Regional	Yes	Yes	Cancer	Dead	Dead	1	1	3
Female	<=75	White	Married	>70000	Upper	30-76	Squamous cell carcinoma	GradeI-II	T3	N0	II	Regional	Yes	Yes	Others	Alive	Alive	0	0	86
Male	75-85	White	Married	>70000	Lower	30-76	Adenocarcinoma	GradeIII-IV	T3	N3	IVA	Regional	Yes	Yes	Cancer	Dead	Dead	1	1	9
Male	75-85	White	Married	>70000	Lower	>76	Adenocarcinoma	GradeIII-IV	T3	N1	III	Regional	Yes	Yes	Cancer	Dead	Dead	1	1	5
Male	<=75	White	Unmarried and others	<=70000	Lower	30-76	Adenocarcinoma	GradeIII-IV	T3	N0	III	Regional	Yes	Yes	Cancer	Dead	Dead	1	1	9
Male	<=75	Others	Married	>70000	Lower	30-76	Adenocarcinoma	GradeIII-IV	T3	N2	IVA	Regional	Yes	Yes	Cancer	Dead	Dead	1	1	20
Male	75-85	White	Unmarried and others	>70000	Middle	30-76	Squamous cell carcinoma	GradeIII-IV	T3	N1	III	Regional	Yes	Yes	Others	Alive	Alive	0	0	85
Male	75-85	White	Married	<=70000	Lower	<=30	Adenocarcinoma	GradeI-II	T3	N1	III	Regional	Yes	Yes	Cancer	Dead	Dead	1	1	38
Male	<=75	White	Married	<=70000	Lower	30-76	Adenocarcinoma	GradeI-II	T1	N0	I	Localized	Yes	Yes	Cancer	Dead	Dead	1	1	7
Male	<=75	White	Married	<=70000	Lower	>76	Adenocarcinoma	GradeIII-IV	T3	N0	III	Regional	Yes	Yes	Cancer	Dead	Dead	1	1	20
Male	75-85	White	Unmarried and others	>70000	Lower	30-76	Adenocarcinoma	GradeI-II	T2	N1	III	Regional	Yes	Yes	Others	Dead	Alive	1	0	31
Male	<=75	Others	Married	>70000	Lower	30-76	Squamous cell carcinoma	GradeI-II	T4	N1	IVA	Regional	Yes	Yes	Cancer	Dead	Dead	1	1	15
Male	<=75	White	Married	<=70000	Middle	30-76	Squamous cell carcinoma	GradeI-II	T3	N0	II	Regional	Yes	Yes	Cancer	Dead	Dead	1	1	20
Male	<=75	White	Married	<=70000	Middle	>76	Squamous cell carcinoma	GradeIII-IV	T3	N1	III	Regional	Yes	Yes	Cancer	Dead	Dead	1	1	4
Male	<=75	White	Unmarried and others	<=70000	Middle	>76	Adenocarcinoma	GradeI-II	T3	N2	IVA	Regional	Yes	Yes	Cancer	Dead	Dead	1	1	24
Female	<=75	White	Married	>70000	Upper	<=30	Squamous cell carcinoma	GradeI-II	T3	N1	III	Regional	Yes	Yes	Others	Alive	Alive	0	0	79
Male	<=75	White	Married	>70000	Overlapping	30-76	Squamous cell carcinoma	GradeI-II	T1	N0	I	Localized	Yes	No/Unknown	Others	Dead	Alive	1	0	12
Male	>85	Others	Married	>70000	Lower	<=30	Adenocarcinoma	GradeI-II	T3	N1	III	Regional	No/Unknown	Yes	Cancer	Dead	Dead	1	1	3
Female	>85	White	Unmarried and others	>70000	Middle	<=30	Squamous cell carcinoma	GradeI-II	T3	N0	II	Regional	Yes	Yes	Others	Alive	Alive	0	0	85
Male	75-85	White	Unmarried and others	<=70000	Middle	30-76	Squamous cell carcinoma	GradeI-II	T3	N2	III	Regional	Yes	Yes	Cancer	Dead	Dead	1	1	4
Male	<=75	White	Married	>70000	Lower	>76	Adenocarcinoma	GradeIII-IV	T4	N1	III	Regional	No/Unknown	No/Unknown	Cancer	Dead	Dead	1	1	3
Male	<=75	White	Unmarried and others	<=70000	Overlapping	>76	Adenocarcinoma	GradeIII-IV	T3	N3	IVA	Regional	No/Unknown	No/Unknown	Cancer	Dead	Dead	1	1	2
Female	75-85	White	Married	>70000	Upper	30-76	Squamous cell carcinoma	GradeIII-IV	T1	N1	I	Regional	Yes	Yes	Others	Alive	Alive	0	0	82
Male	<=75	White	Married	<=70000	Upper	<=30	Squamous cell carcinoma	GradeIII-IV	T3	N2	III	Regional	Yes	Yes	Others	Alive	Alive	0	0	81
Male	75-85	White	Married	<=70000	Lower	<=30	Adenocarcinoma	GradeIII-IV	T3	N0	III	Regional	Yes	Yes	Others	Dead	Alive	1	0	4
Male	>85	White	Unmarried and others	>70000	Lower	<=30	Adenocarcinoma	GradeIII-IV	T1	N0	I	Localized	Yes	Yes	Others	Alive	Alive	0	0	32
Female	>85	White	Unmarried and others	>70000	Lower	<=30	Adenocarcinoma	GradeIII-IV	T1	N0	I	Localized	Yes	Yes	Cancer	Dead	Dead	1	1	6
Male	75-85	White	Unmarried and others	<=70000	Lower	30-76	Adenocarcinoma	GradeI-II	T3	N0	III	Regional	Yes	Yes	Cancer	Dead	Dead	1	1	1
Male	>85	White	Married	>70000	Overlapping	>76	Adenocarcinoma	GradeIII-IV	T4	N0	III	Regional	Yes	No/Unknown	Cancer	Dead	Dead	1	1	4
Female	<=75	White	Unmarried and others	<=70000	Lower	<=30	Adenocarcinoma	GradeI-II	T3	N0	III	Localized	Yes	Yes	Others	Alive	Alive	0	0	26
Male	<=75	White	Unmarried and others	>70000	Lower	30-76	Adenocarcinoma	GradeIII-IV	T3	N2	IVA	Regional	Yes	Yes	Cancer	Dead	Dead	1	1	44
Female	>85	White	Unmarried and others	>70000	Middle	30-76	Squamous cell carcinoma	GradeIII-IV	T2	N1	II	Regional	Yes	Yes	Cancer	Dead	Dead	1	1	40
Male	<=75	Others	Married	>70000	Upper	<=30	Squamous cell carcinoma	GradeI-II	T2	N0	II	Localized	Yes	Yes	Others	Dead	Alive	1	0	5
Female	<=75	White	Unmarried and others	>70000	Middle	>76	Squamous cell carcinoma	GradeI-II	T1	N1	I	Regional	Yes	Yes	Cancer	Dead	Dead	1	1	1
Male	<=75	White	Married	>70000	Lower	>76	Adenocarcinoma	GradeIII-IV	T2	N1	III	Regional	No/Unknown	No/Unknown	Cancer	Dead	Dead	1	1	2
Male	<=75	White	Married	>70000	Lower	30-76	Squamous cell carcinoma	GradeI-II	T3	N0	II	Regional	Yes	Yes	Cancer	Dead	Dead	1	1	3
Female	<=75	White	Unmarried and others	>70000	Overlapping	30-76	Adenocarcinoma	GradeIII-IV	T2	N0	II	Localized	Yes	Yes	Cancer	Dead	Dead	1	1	44
Female	<=75	White	Married	>70000	Upper	>76	Squamous cell carcinoma	GradeI-II	T3	N1	III	Regional	Yes	Yes	Others	Alive	Alive	0	0	79
Male	<=75	White	Married	<=70000	Middle	30-76	Adenocarcinoma	GradeIII-IV	T3	N3	IVA	Regional	Yes	Yes	Cancer	Dead	Dead	1	1	13
Male	<=75	White	Unmarried and others	<=70000	Lower	30-76	Adenocarcinoma	GradeI-II	T3	N1	III	Regional	Yes	Yes	Cancer	Dead	Dead	1	1	40
Male	<=75	White	Married	>70000	Middle	30-76	Squamous cell carcinoma	GradeIII-IV	T4	N2	IVA	Regional	No/Unknown	No/Unknown	Cancer	Dead	Dead	1	1	8
Male	<=75	White	Unmarried and others	>70000	Lower	>76	Adenocarcinoma	GradeIII-IV	T3	N1	III	Regional	Yes	Yes	Cancer	Dead	Dead	1	1	11
Female	75-85	White	Unmarried and others	>70000	Middle	30-76	Squamous cell carcinoma	GradeI-II	T1	N0	I	Localized	No/Unknown	Yes	Others	Alive	Alive	0	0	84
Female	<=75	White	Unmarried and others	<=70000	Lower	<=30	Squamous cell carcinoma	GradeI-II	T2	N1	II	Regional	Yes	Yes	Cancer	Dead	Dead	1	1	3
Male	<=75	White	Unmarried and others	<=70000	Lower	>76	Adenocarcinoma	GradeIII-IV	T3	N0	III	Regional	Yes	Yes	Cancer	Dead	Dead	1	1	37
Female	75-85	White	Unmarried and others	>70000	Middle	<=30	Squamous cell carcinoma	GradeI-II	T3	N2	III	Regional	Yes	Yes	Cancer	Dead	Dead	1	1	9
Male	<=75	White	Unmarried and others	>70000	Lower	<=30	Adenocarcinoma	GradeI-II	T2	N1	III	Regional	Yes	Yes	Cancer	Dead	Dead	1	1	46
Female	<=75	White	Married	>70000	Upper	30-76	Squamous cell carcinoma	GradeIII-IV	T3	N0	II	Regional	Yes	Yes	Others	Alive	Alive	0	0	86
Female	<=75	White	Unmarried and others	>70000	Lower	30-76	Adenocarcinoma	GradeI-II	T4	N2	IVA	Regional	Yes	Yes	Cancer	Dead	Dead	1	1	6
Male	<=75	White	Married	>70000	Lower	30-76	Adenocarcinoma	GradeI-II	T3	N1	III	Regional	Yes	No/Unknown	Cancer	Dead	Dead	1	1	17
Male	<=75	White	Married	>70000	Lower	>76	Adenocarcinoma	GradeI-II	T2	N2	IVA	Regional	Yes	Yes	Cancer	Dead	Dead	1	1	37
Female	<=75	White	Unmarried and others	>70000	Lower	30-76	Adenocarcinoma	GradeIII-IV	T1	N0	I	Localized	No/Unknown	No/Unknown	Cancer	Dead	Dead	1	1	13
Female	<=75	White	Married	<=70000	Middle	30-76	Adenocarcinoma	GradeI-II	T2	N2	IVA	Regional	Yes	Yes	Others	Dead	Alive	1	0	34
Male	<=75	White	Married	<=70000	Middle	>76	Adenocarcinoma	GradeI-II	T3	N1	III	Regional	Yes	Yes	Cancer	Dead	Dead	1	1	9
Male	<=75	White	Unmarried and others	>70000	Lower	<=30	Adenocarcinoma	GradeIII-IV	T3	N2	IVA	Regional	No/Unknown	Yes	Cancer	Dead	Dead	1	1	10
Male	<=75	White	Married	<=70000	Lower	30-76	Adenocarcinoma	GradeIII-IV	T3	N3	IVA	Regional	No/Unknown	Yes	Cancer	Dead	Dead	1	1	22
Female	<=75	White	Unmarried and others	<=70000	Lower	30-76	Adenocarcinoma	GradeI-II	T1	N1	II	Regional	Yes	Yes	Cancer	Dead	Dead	1	1	9
Male	75-85	White	Unmarried and others	>70000	Lower	<=30	Adenocarcinoma	GradeI-II	T1	N1	II	Regional	Yes	Yes	Cancer	Dead	Dead	1	1	22
Male	<=75	White	Married	>70000	Lower	<=30	Adenocarcinoma	GradeIII-IV	T3	N0	III	Regional	Yes	Yes	Cancer	Dead	Dead	1	1	4
Female	<=75	White	Married	>70000	Upper	30-76	Squamous cell carcinoma	GradeI-II	T3	N1	III	Regional	Yes	Yes	Others	Alive	Alive	0	0	77
Male	>85	White	Married	<=70000	Upper	30-76	Squamous cell carcinoma	GradeI-II	T1	N0	I	Localized	No/Unknown	Yes	Cancer	Dead	Dead	1	1	9
Male	<=75	White	Unmarried and others	>70000	Upper	<=30	Squamous cell carcinoma	GradeI-II	T1	N1	I	Regional	Yes	Yes	Others	Dead	Alive	1	0	23
Male	>85	Others	Married	>70000	Middle	<=30	Squamous cell carcinoma	GradeI-II	T3	N1	III	Regional	Yes	Yes	Others	Alive	Alive	0	0	73
Male	<=75	White	Married	>70000	Lower	30-76	Adenocarcinoma	GradeIII-IV	T3	N3	IVA	Regional	Yes	Yes	Cancer	Dead	Dead	1	1	23
Female	<=75	White	Married	<=70000	Lower	<=30	Adenocarcinoma	GradeIII-IV	T3	N0	III	Regional	Yes	Yes	Cancer	Dead	Dead	1	1	13
Male	<=75	White	Married	>70000	Middle	30-76	Squamous cell carcinoma	GradeI-II	T2	N0	II	Localized	Yes	Yes	Others	Alive	Alive	0	0	73
Female	>85	Black	Unmarried and others	>70000	Middle	>76	Squamous cell carcinoma	GradeI-II	T3	N1	III	Regional	No/Unknown	Yes	Cancer	Dead	Dead	1	1	6
Male	<=75	White	Unmarried and others	>70000	Lower	<=30	Adenocarcinoma	GradeIII-IV	T2	N0	II	Localized	No/Unknown	Yes	Cancer	Dead	Dead	1	1	35
Male	<=75	White	Unmarried and others	<=70000	Middle	>76	Squamous cell carcinoma	GradeI-II	T4	N1	IVA	Regional	Yes	Yes	Cancer	Dead	Dead	1	1	1
Male	<=75	Others	Unmarried and others	>70000	Middle	>76	Adenocarcinoma	GradeI-II	T3	N1	III	Regional	No/Unknown	No/Unknown	Cancer	Dead	Dead	1	1	2
Male	75-85	White	Married	<=70000	Middle	30-76	Squamous cell carcinoma	GradeI-II	T3	N0	II	Regional	Yes	Yes	Others	Alive	Alive	0	0	73
Male	>85	White	Married	<=70000	Lower	<=30	Adenocarcinoma	GradeI-II	T3	N0	III	Regional	Yes	Yes	Others	Dead	Alive	1	0	48
Male	<=75	White	Unmarried and others	>70000	Lower	<=30	Adenocarcinoma	GradeIII-IV	T3	N1	III	Regional	Yes	Yes	Cancer	Dead	Dead	1	1	10
Male	<=75	White	Married	>70000	Lower	30-76	Adenocarcinoma	GradeIII-IV	T3	N1	III	Regional	No/Unknown	Yes	Others	Dead	Alive	1	0	6
Male	<=75	White	Married	<=70000	Overlapping	30-76	Adenocarcinoma	GradeIII-IV	T1	N0	I	Localized	Yes	Yes	Cancer	Dead	Dead	1	1	11
Male	<=75	White	Married	>70000	Upper	<=30	Squamous cell carcinoma	GradeIII-IV	T3	N1	III	Regional	Yes	Yes	Others	Alive	Alive	0	0	2
Male	75-85	White	Married	<=70000	Lower	>76	Adenocarcinoma	GradeI-II	T4	N0	III	Regional	No/Unknown	No/Unknown	Cancer	Dead	Dead	1	1	9
Male	75-85	White	Married	<=70000	Lower	30-76	Adenocarcinoma	GradeI-II	T3	N0	III	Regional	Yes	Yes	Cancer	Dead	Dead	1	1	9
Male	<=75	White	Married	>70000	Lower	<=30	Adenocarcinoma	GradeI-II	T2	N0	II	Localized	Yes	Yes	Cancer	Dead	Dead	1	1	6
Male	<=75	White	Married	>70000	Middle	30-76	Squamous cell carcinoma	GradeI-II	T3	N1	III	Regional	Yes	Yes	Cancer	Dead	Dead	1	1	12
Female	<=75	White	Unmarried and others	<=70000	Upper	30-76	Squamous cell carcinoma	GradeI-II	T3	N1	III	Localized	Yes	Yes	Others	Alive	Alive	0	0	69
Male	<=75	White	Married	>70000	Upper	30-76	Squamous cell carcinoma	GradeI-II	T4	N0	IVA	Regional	Yes	Yes	Cancer	Dead	Dead	1	1	9
Male	75-85	White	Unmarried and others	>70000	Middle	30-76	Squamous cell carcinoma	GradeIII-IV	T1	N1	I	Regional	Yes	Yes	Others	Alive	Alive	0	0	6
Male	75-85	White	Married	>70000	Middle	30-76	Squamous cell carcinoma	GradeI-II	T3	N0	II	Localized	Yes	Yes	Others	Alive	Alive	0	0	65
Female	<=75	White	Married	<=70000	Upper	30-76	Squamous cell carcinoma	GradeIII-IV	T3	N2	III	Regional	Yes	Yes	Others	Dead	Alive	1	0	21
Male	<=75	White	Unmarried and others	>70000	Overlapping	30-76	Squamous cell carcinoma	GradeI-II	T3	N1	III	Regional	No/Unknown	Yes	Cancer	Dead	Dead	1	1	7
Male	<=75	White	Married	>70000	Lower	30-76	Adenocarcinoma	GradeI-II	T3	N2	IVA	Regional	Yes	Yes	Others	Alive	Alive	0	0	68
Female	<=75	White	Unmarried and others	>70000	Middle	<=30	Squamous cell carcinoma	GradeI-II	T2	N2	III	Regional	Yes	Yes	Cancer	Dead	Dead	1	1	23
Female	<=75	White	Unmarried and others	>70000	Lower	30-76	Adenocarcinoma	GradeI-II	T3	N2	IVA	Regional	Yes	Yes	Cancer	Dead	Dead	1	1	40
Male	<=75	White	Unmarried and others	>70000	Lower	<=30	Adenocarcinoma	GradeI-II	T3	N0	III	Regional	Yes	Yes	Others	Dead	Alive	1	0	45
Male	<=75	White	Married	>70000	Lower	<=30	Adenocarcinoma	GradeIII-IV	T2	N0	II	Localized	Yes	Yes	Cancer	Dead	Dead	1	1	14
Male	<=75	White	Married	>70000	Lower	30-76	Adenocarcinoma	GradeIII-IV	T2	N2	IVA	Regional	Yes	Yes	Others	Alive	Alive	0	0	64
Male	75-85	White	Unmarried and others	>70000	Middle	>76	Squamous cell carcinoma	GradeI-II	T4	N2	IVA	Regional	No/Unknown	Yes	Others	Dead	Alive	1	0	1
Female	<=75	Others	Unmarried and others	>70000	Middle	<=30	Squamous cell carcinoma	GradeI-II	T3	N1	III	Regional	Yes	Yes	Cancer	Dead	Dead	1	1	4
Male	75-85	White	Married	>70000	Lower	30-76	Adenocarcinoma	GradeI-II	T3	N0	III	Regional	No/Unknown	Yes	Others	Dead	Alive	1	0	1
Female	75-85	White	Unmarried and others	>70000	Middle	>76	Squamous cell carcinoma	GradeI-II	T3	N1	III	Regional	Yes	Yes	Others	Alive	Alive	0	0	65
Male	<=75	White	Married	>70000	Lower	>76	Adenocarcinoma	GradeIII-IV	T3	N3	IVA	Regional	Yes	No/Unknown	Cancer	Dead	Dead	1	1	5
Female	>85	White	Unmarried and others	>70000	Middle	30-76	Adenocarcinoma	GradeIII-IV	T1	N0	I	Regional	No/Unknown	No/Unknown	Cancer	Dead	Dead	1	1	3
Female	75-85	White	Married	>70000	Middle	30-76	Squamous cell carcinoma	GradeI-II	T4	N0	IVA	Regional	No/Unknown	No/Unknown	Cancer	Dead	Dead	1	1	5
Male	>85	White	Unmarried and others	<=70000	Lower	30-76	Adenocarcinoma	GradeIII-IV	T1	N1	II	Regional	Yes	Yes	Others	Alive	Alive	0	0	76
Female	>85	White	Unmarried and others	>70000	Upper	>76	Squamous cell carcinoma	GradeI-II	T3	N1	III	Regional	Yes	Yes	Cancer	Dead	Dead	1	1	7
Male	>85	White	Married	>70000	Lower	30-76	Adenocarcinoma	GradeI-II	T3	N1	III	Regional	Yes	Yes	Cancer	Dead	Dead	1	1	4
Male	75-85	Others	Married	>70000	Middle	<=30	Squamous cell carcinoma	GradeI-II	T1	N0	I	Localized	No/Unknown	No/Unknown	Cancer	Dead	Dead	1	1	3
Female	<=75	Others	Married	>70000	Upper	30-76	Squamous cell carcinoma	GradeIII-IV	T3	N2	III	Regional	Yes	Yes	Others	Alive	Alive	0	0	65
Male	<=75	White	Unmarried and others	>70000	Lower	<=30	Adenocarcinoma	GradeIII-IV	T3	N0	III	Regional	Yes	Yes	Cancer	Dead	Dead	1	1	30
Female	<=75	White	Unmarried and others	<=70000	Middle	<=30	Squamous cell carcinoma	GradeI-II	T1	N0	I	Localized	Yes	Yes	Others	Alive	Alive	0	0	66
Male	>85	White	Unmarried and others	>70000	Middle	>76	Adenocarcinoma	GradeIII-IV	T1	N0	I	Localized	No/Unknown	No/Unknown	Cancer	Dead	Dead	1	1	1
Male	<=75	White	Married	>70000	Lower	>76	Adenocarcinoma	GradeI-II	T2	N3	IVA	Regional	Yes	Yes	Cancer	Dead	Dead	1	1	18
Male	<=75	Others	Married	>70000	Lower	<=30	Squamous cell carcinoma	GradeI-II	T3	N0	II	Regional	Yes	Yes	Cancer	Dead	Dead	1	1	21
Female	<=75	White	Unmarried and others	>70000	Lower	30-76	Adenocarcinoma	GradeI-II	T3	N0	III	Localized	Yes	Yes	Cancer	Dead	Dead	1	1	56
Male	<=75	White	Married	>70000	Lower	30-76	Adenocarcinoma	GradeIII-IV	T3	N1	III	Regional	Yes	Yes	Cancer	Dead	Dead	1	1	6
Female	<=75	Black	Unmarried and others	>70000	Upper	<=30	Squamous cell carcinoma	GradeI-II	T1	N0	I	Localized	No/Unknown	No/Unknown	Cancer	Dead	Dead	1	1	8
Male	<=75	Others	Married	>70000	Middle	30-76	Squamous cell carcinoma	GradeI-II	T3	N2	III	Regional	Yes	Yes	Cancer	Dead	Dead	1	1	10
Male	<=75	White	Unmarried and others	<=70000	Middle	<=30	Squamous cell carcinoma	GradeIII-IV	T3	N1	III	Regional	Yes	Yes	Others	Dead	Alive	1	0	2
Male	75-85	White	Married	>70000	Upper	30-76	Squamous cell carcinoma	GradeIII-IV	T4	N1	IVA	Regional	Yes	Yes	Others	Alive	Alive	0	0	66
Male	<=75	White	Married	>70000	Upper	<=30	Squamous cell carcinoma	GradeI-II	T3	N0	II	Regional	Yes	Yes	Others	Alive	Alive	0	0	65
Female	75-85	White	Unmarried and others	<=70000	Lower	<=30	Squamous cell carcinoma	GradeI-II	T2	N1	II	Regional	No/Unknown	No/Unknown	Cancer	Dead	Dead	1	1	25
Female	<=75	White	Married	>70000	Middle	<=30	Squamous cell carcinoma	GradeI-II	T2	N0	II	Regional	Yes	Yes	Others	Dead	Alive	1	0	32
Male	<=75	White	Married	>70000	Lower	>76	Squamous cell carcinoma	GradeIII-IV	T3	N2	III	Regional	Yes	Yes	Others	Dead	Alive	1	0	6
Male	75-85	White	Married	>70000	Overlapping	>76	Adenocarcinoma	GradeIII-IV	T2	N0	II	Localized	Yes	Yes	Others	Dead	Alive	1	0	17
Female	<=75	White	Unmarried and others	>70000	Middle	<=30	Adenocarcinoma	GradeI-II	T1	N0	I	Localized	Yes	Yes	Cancer	Dead	Dead	1	1	14
Male	<=75	White	Married	<=70000	Lower	>76	Adenocarcinoma	GradeI-II	T3	N2	IVA	Regional	Yes	Yes	Cancer	Dead	Dead	1	1	49
Female	<=75	White	Unmarried and others	<=70000	Middle	30-76	Squamous cell carcinoma	GradeIII-IV	T3	N1	III	Regional	Yes	Yes	Others	Dead	Alive	1	0	81
Male	75-85	White	Married	>70000	Middle	30-76	Squamous cell carcinoma	GradeIII-IV	T3	N2	III	Regional	Yes	Yes	Cancer	Dead	Dead	1	1	29
Male	75-85	White	Married	>70000	Lower	30-76	Adenocarcinoma	GradeIII-IV	T3	N0	III	Regional	Yes	Yes	Cancer	Dead	Dead	1	1	2
Male	<=75	White	Unmarried and others	>70000	Lower	30-76	Adenocarcinoma	GradeIII-IV	T4	N2	IVA	Regional	Yes	No/Unknown	Cancer	Dead	Dead	1	1	20
Female	75-85	White	Unmarried and others	<=70000	Overlapping	30-76	Squamous cell carcinoma	GradeIII-IV	T3	N1	III	Regional	Yes	Yes	Cancer	Dead	Dead	1	1	11
Female	<=75	White	Unmarried and others	>70000	Lower	>76	Adenocarcinoma	GradeIII-IV	T3	N2	IVA	Regional	Yes	Yes	Cancer	Dead	Dead	1	1	11
Male	75-85	White	Married	>70000	Upper	<=30	Squamous cell carcinoma	GradeIII-IV	T3	N0	II	Localized	Yes	Yes	Others	Dead	Alive	1	0	59
Male	75-85	White	Unmarried and others	>70000	Upper	<=30	Squamous cell carcinoma	GradeI-II	T4	N1	IVA	Regional	Yes	Yes	Cancer	Dead	Dead	1	1	3
Male	75-85	White	Married	>70000	Middle	30-76	Squamous cell carcinoma	GradeI-II	T3	N0	II	Regional	Yes	Yes	Cancer	Dead	Dead	1	1	40
Male	<=75	White	Unmarried and others	<=70000	Lower	30-76	Adenocarcinoma	GradeI-II	T1	N0	I	Localized	No/Unknown	No/Unknown	Cancer	Dead	Dead	1	1	19
Female	<=75	White	Unmarried and others	<=70000	Lower	>76	Adenocarcinoma	GradeIII-IV	T1	N0	I	Localized	Yes	Yes	Cancer	Dead	Dead	1	1	5
Female	<=75	White	Married	>70000	Middle	>76	Squamous cell carcinoma	GradeI-II	T3	N1	III	Regional	Yes	Yes	Cancer	Dead	Dead	1	1	36
Male	<=75	White	Married	>70000	Lower	30-76	Adenocarcinoma	GradeIII-IV	T3	N2	IVA	Regional	Yes	Yes	Cancer	Dead	Dead	1	1	3
Male	75-85	White	Married	>70000	Middle	30-76	Squamous cell carcinoma	GradeIII-IV	T3	N1	III	Regional	Yes	Yes	Cancer	Dead	Dead	1	1	10
Female	<=75	White	Unmarried and others	>70000	Middle	30-76	Squamous cell carcinoma	GradeIII-IV	T2	N0	II	Regional	Yes	Yes	Cancer	Dead	Dead	1	1	10
Male	<=75	White	Married	>70000	Lower	<=30	Adenocarcinoma	GradeIII-IV	T3	N1	III	Regional	Yes	Yes	Others	Dead	Alive	1	0	37
Male	>85	White	Married	>70000	Lower	>76	Adenocarcinoma	GradeIII-IV	T3	N0	III	Regional	Yes	Yes	Cancer	Dead	Dead	1	1	7
Male	<=75	White	Married	>70000	Middle	30-76	Squamous cell carcinoma	GradeI-II	T3	N0	II	Regional	Yes	Yes	Cancer	Dead	Dead	1	1	16
Male	<=75	White	Married	>70000	Lower	<=30	Adenocarcinoma	GradeI-II	T1	N0	I	Localized	No/Unknown	No/Unknown	Others	Alive	Alive	0	0	60
Male	>85	White	Unmarried and others	>70000	Lower	30-76	Adenocarcinoma	GradeIII-IV	T2	N1	III	Regional	Yes	Yes	Others	Alive	Alive	0	0	60
Female	>85	White	Married	<=70000	Lower	<=30	Adenocarcinoma	GradeI-II	T2	N0	II	Localized	No/Unknown	Yes	Cancer	Dead	Dead	1	1	4
Female	<=75	White	Married	>70000	Upper	30-76	Squamous cell carcinoma	GradeIII-IV	T3	N3	IVA	Regional	Yes	Yes	Cancer	Dead	Dead	1	1	15
Female	<=75	White	Married	>70000	Lower	30-76	Adenocarcinoma	GradeIII-IV	T3	N1	III	Regional	Yes	Yes	Cancer	Dead	Dead	1	1	34
Male	<=75	White	Unmarried and others	>70000	Lower	30-76	Squamous cell carcinoma	GradeI-II	T3	N0	II	Regional	No/Unknown	Yes	Others	Dead	Alive	1	0	3
Male	<=75	White	Married	>70000	Upper	30-76	Squamous cell carcinoma	GradeIII-IV	T3	N1	III	Regional	Yes	Yes	Cancer	Dead	Dead	1	1	19
Male	<=75	White	Married	>70000	Upper	<=30	Adenocarcinoma	GradeIII-IV	T3	N1	III	Regional	Yes	Yes	Cancer	Dead	Dead	1	1	7
Male	75-85	White	Married	<=70000	Lower	30-76	Adenocarcinoma	GradeIII-IV	T2	N0	II	Localized	No/Unknown	Yes	Cancer	Dead	Dead	1	1	4
Male	<=75	White	Married	>70000	Lower	30-76	Adenocarcinoma	GradeI-II	T3	N1	III	Regional	Yes	Yes	Cancer	Dead	Dead	1	1	17
Male	<=75	White	Married	<=70000	Middle	>76	Squamous cell carcinoma	GradeIII-IV	T3	N1	III	Regional	No/Unknown	No/Unknown	Cancer	Dead	Dead	1	1	2
Male	<=75	White	Married	>70000	Lower	30-76	Squamous cell carcinoma	GradeIII-IV	T1	N3	IVA	Regional	Yes	Yes	Others	Dead	Alive	1	0	9
Female	<=75	Others	Married	<=70000	Upper	30-76	Squamous cell carcinoma	GradeI-II	T1	N0	I	Localized	Yes	Yes	Others	Dead	Alive	1	0	2
Female	<=75	White	Unmarried and others	<=70000	Lower	30-76	Adenocarcinoma	GradeIII-IV	T3	N2	IVA	Regional	Yes	Yes	Cancer	Dead	Dead	1	1	5
Female	>85	White	Unmarried and others	>70000	Upper	30-76	Squamous cell carcinoma	GradeIII-IV	T3	N2	III	Regional	Yes	Yes	Cancer	Dead	Dead	1	1	11
Female	75-85	White	Married	>70000	Middle	30-76	Squamous cell carcinoma	GradeIII-IV	T2	N1	II	Regional	No/Unknown	Yes	Cancer	Dead	Dead	1	1	3
Female	75-85	White	Married	>70000	Lower	<=30	Adenocarcinoma	GradeI-II	T2	N0	II	Localized	Yes	Yes	Others	Alive	Alive	0	0	58
Male	75-85	Others	Married	>70000	Middle	<=30	Squamous cell carcinoma	GradeIII-IV	T3	N1	III	Regional	Yes	Yes	Cancer	Dead	Dead	1	1	4
Male	75-85	White	Married	>70000	Lower	>76	Adenocarcinoma	GradeIII-IV	T2	N1	III	Regional	No/Unknown	No/Unknown	Cancer	Dead	Dead	1	1	2
Male	<=75	White	Unmarried and others	>70000	Lower	30-76	Adenocarcinoma	GradeIII-IV	T3	N0	III	Regional	No/Unknown	Yes	Others	Dead	Alive	1	0	54
Male	75-85	White	Married	>70000	Lower	>76	Adenocarcinoma	GradeIII-IV	T3	N0	III	Localized	Yes	Yes	Others	Dead	Alive	1	0	9
Male	>85	White	Unmarried and others	<=70000	Lower	<=30	Adenocarcinoma	GradeIII-IV	T3	N0	III	Localized	No/Unknown	Yes	Cancer	Dead	Dead	1	1	1
Male	75-85	White	Married	<=70000	Lower	30-76	Adenocarcinoma	GradeI-II	T3	N0	III	Regional	No/Unknown	Yes	Cancer	Dead	Dead	1	1	5
Female	>85	White	Unmarried and others	>70000	Upper	>76	Squamous cell carcinoma	GradeIII-IV	T3	N2	III	Regional	No/Unknown	Yes	Others	Dead	Alive	1	0	25
Male	<=75	White	Married	>70000	Lower	>76	Adenocarcinoma	GradeIII-IV	T1	N2	IVA	Regional	Yes	No/Unknown	Others	Alive	Alive	0	0	56
Female	<=75	Others	Unmarried and others	<=70000	Upper	30-76	Squamous cell carcinoma	GradeIII-IV	T4	N3	IVA	Regional	Yes	Yes	Cancer	Dead	Dead	1	1	1
Male	<=75	White	Unmarried and others	<=70000	Overlapping	30-76	Adenocarcinoma	GradeIII-IV	T3	N1	III	Regional	Yes	Yes	Cancer	Dead	Dead	1	1	4
Male	>85	White	Married	>70000	Middle	>76	Squamous cell carcinoma	GradeI-II	T2	N1	II	Regional	Yes	Yes	Cancer	Dead	Dead	1	1	27
Male	<=75	White	Unmarried and others	>70000	Lower	30-76	Adenocarcinoma	GradeIII-IV	T3	N1	III	Regional	Yes	No/Unknown	Cancer	Dead	Dead	1	1	9
Male	>85	White	Unmarried and others	<=70000	Lower	30-76	Adenocarcinoma	GradeI-II	T3	N1	III	Regional	Yes	Yes	Cancer	Dead	Dead	1	1	31
Male	<=75	White	Unmarried and others	>70000	Upper	30-76	Squamous cell carcinoma	GradeIII-IV	T3	N0	II	Regional	Yes	Yes	Others	Dead	Alive	1	0	12
Female	75-85	White	Married	>70000	Lower	<=30	Adenocarcinoma	GradeIII-IV	T3	N2	IVA	Regional	Yes	Yes	Cancer	Dead	Dead	1	1	11
Male	<=75	White	Married	>70000	Lower	30-76	Adenocarcinoma	GradeI-II	T2	N2	IVA	Regional	Yes	Yes	Cancer	Dead	Dead	1	1	3
Male	75-85	White	Married	>70000	Lower	30-76	Adenocarcinoma	GradeI-II	T3	N1	III	Regional	Yes	Yes	Cancer	Dead	Dead	1	1	16
Male	75-85	White	Unmarried and others	>70000	Middle	<=30	Squamous cell carcinoma	GradeI-II	T2	N1	II	Regional	Yes	Yes	Cancer	Dead	Dead	1	1	6
Male	<=75	White	Married	>70000	Overlapping	30-76	Squamous cell carcinoma	GradeIII-IV	T3	N2	III	Regional	Yes	Yes	Cancer	Dead	Dead	1	1	13
Male	75-85	White	Married	>70000	Lower	>76	Adenocarcinoma	GradeIII-IV	T3	N1	III	Regional	Yes	Yes	Cancer	Dead	Dead	1	1	45
Female	75-85	White	Unmarried and others	>70000	Upper	<=30	Squamous cell carcinoma	GradeIII-IV	T2	N0	II	Localized	No/Unknown	Yes	Cancer	Dead	Dead	1	1	19
Male	75-85	White	Married	>70000	Middle	>76	Adenocarcinoma	GradeIII-IV	T3	N2	IVA	Regional	Yes	Yes	Cancer	Dead	Dead	1	1	26
Male	<=75	White	Unmarried and others	>70000	Lower	<=30	Adenocarcinoma	GradeI-II	T2	N1	III	Regional	Yes	Yes	Others	Alive	Alive	0	0	23
Male	<=75	White	Married	>70000	Lower	<=30	Adenocarcinoma	GradeIII-IV	T3	N2	IVA	Regional	Yes	Yes	Cancer	Dead	Dead	1	1	14
Male	<=75	White	Unmarried and others	<=70000	Lower	>76	Squamous cell carcinoma	GradeIII-IV	T2	N1	II	Regional	No/Unknown	No/Unknown	Cancer	Dead	Dead	1	1	3
Male	<=75	White	Married	>70000	Lower	>76	Adenocarcinoma	GradeI-II	T3	N0	III	Regional	Yes	Yes	Others	Alive	Alive	0	0	50
Male	<=75	White	Married	>70000	Lower	>76	Adenocarcinoma	GradeI-II	T3	N1	III	Regional	Yes	Yes	Cancer	Dead	Dead	1	1	22
Male	75-85	Others	Married	>70000	Middle	30-76	Squamous cell carcinoma	GradeI-II	T3	N2	III	Regional	Yes	Yes	Cancer	Dead	Dead	1	1	12
Female	<=75	White	Unmarried and others	>70000	Upper	30-76	Adenocarcinoma	GradeIII-IV	T4	N0	III	Regional	No/Unknown	No/Unknown	Cancer	Dead	Dead	1	1	29
Male	<=75	White	Unmarried and others	>70000	Lower	30-76	Adenocarcinoma	GradeIII-IV	T3	N2	IVA	Regional	Yes	Yes	Cancer	Dead	Dead	1	1	10
Male	<=75	White	Married	<=70000	Lower	30-76	Adenocarcinoma	GradeIII-IV	T4	N2	IVA	Regional	Yes	Yes	Cancer	Dead	Dead	1	1	6
Male	<=75	White	Married	>70000	Middle	30-76	Squamous cell carcinoma	GradeIII-IV	T3	N1	III	Regional	No/Unknown	Yes	Cancer	Dead	Dead	1	1	10
Female	<=75	Black	Unmarried and others	>70000	Middle	<=30	Squamous cell carcinoma	GradeI-II	T1	N0	I	Localized	No/Unknown	Yes	Others	Dead	Alive	1	0	5
Male	<=75	White	Unmarried and others	>70000	Lower	<=30	Adenocarcinoma	GradeIII-IV	T3	N1	III	Regional	Yes	No/Unknown	Others	Alive	Alive	0	0	17
Female	<=75	White	Unmarried and others	>70000	Upper	30-76	Squamous cell carcinoma	GradeI-II	T3	N0	II	Regional	Yes	Yes	Cancer	Dead	Dead	1	1	9
Male	75-85	White	Unmarried and others	<=70000	Middle	>76	Adenocarcinoma	GradeI-II	T1	N0	I	Localized	Yes	No/Unknown	Cancer	Dead	Dead	1	1	2
Male	<=75	White	Married	>70000	Lower	<=30	Adenocarcinoma	GradeI-II	T2	N0	II	Localized	Yes	Yes	Cancer	Dead	Dead	1	1	22
Male	>85	White	Unmarried and others	>70000	Lower	30-76	Adenocarcinoma	GradeI-II	T3	N0	III	Localized	Yes	Yes	Cancer	Dead	Dead	1	1	4
Female	<=75	White	Married	<=70000	Lower	30-76	Adenocarcinoma	GradeI-II	T3	N2	IVA	Regional	Yes	Yes	Cancer	Dead	Dead	1	1	5
Female	<=75	White	Married	>70000	Middle	<=30	Squamous cell carcinoma	GradeI-II	T3	N1	III	Regional	Yes	Yes	Cancer	Dead	Dead	1	1	13
Male	<=75	White	Unmarried and others	>70000	Lower	30-76	Adenocarcinoma	GradeIII-IV	T3	N2	IVA	Regional	Yes	No/Unknown	Cancer	Dead	Dead	1	1	10
Male	<=75	White	Married	>70000	Lower	30-76	Squamous cell carcinoma	GradeIII-IV	T3	N1	III	Regional	Yes	Yes	Others	Alive	Alive	0	0	49
Male	<=75	White	Unmarried and others	>70000	Lower	30-76	Squamous cell carcinoma	GradeIII-IV	T3	N2	III	Regional	Yes	Yes	Cancer	Dead	Dead	1	1	6
Male	<=75	White	Married	>70000	Lower	30-76	Squamous cell carcinoma	GradeIII-IV	T3	N1	III	Regional	No/Unknown	No/Unknown	Cancer	Dead	Dead	1	1	1
Male	<=75	White	Unmarried and others	<=70000	Lower	30-76	Adenocarcinoma	GradeIII-IV	T3	N2	IVA	Regional	Yes	Yes	Cancer	Dead	Dead	1	1	16
Male	<=75	White	Unmarried and others	<=70000	Lower	30-76	Adenocarcinoma	GradeI-II	T2	N1	III	Regional	Yes	Yes	Cancer	Dead	Dead	1	1	19
Male	<=75	White	Unmarried and others	<=70000	Lower	30-76	Adenocarcinoma	GradeIII-IV	T3	N1	III	Regional	Yes	Yes	Cancer	Dead	Dead	1	1	13
Male	<=75	White	Married	>70000	Lower	30-76	Adenocarcinoma	GradeIII-IV	T3	N2	IVA	Regional	Yes	Yes	Cancer	Dead	Dead	1	1	4
Male	<=75	Others	Married	>70000	Upper	30-76	Squamous cell carcinoma	GradeI-II	T3	N0	II	Regional	Yes	Yes	Cancer	Dead	Dead	1	1	11
Male	75-85	White	Married	>70000	Lower	<=30	Adenocarcinoma	GradeI-II	T3	N0	III	Regional	Yes	Yes	Cancer	Dead	Dead	1	1	13
Female	<=75	White	Unmarried and others	>70000	Middle	>76	Squamous cell carcinoma	GradeIII-IV	T2	N1	II	Regional	Yes	No/Unknown	Cancer	Dead	Dead	1	1	2
Female	75-85	White	Married	>70000	Middle	<=30	Squamous cell carcinoma	GradeIII-IV	T1	N1	I	Regional	Yes	Yes	Cancer	Dead	Dead	1	1	33
Male	75-85	White	Married	>70000	Lower	<=30	Adenocarcinoma	GradeI-II	T3	N1	III	Regional	No/Unknown	No/Unknown	Cancer	Dead	Dead	1	1	4
Male	<=75	White	Unmarried and others	<=70000	Upper	30-76	Squamous cell carcinoma	GradeIII-IV	T2	N0	II	Localized	Yes	No/Unknown	Cancer	Dead	Dead	1	1	1
Male	<=75	White	Married	<=70000	Lower	30-76	Squamous cell carcinoma	GradeIII-IV	T1	N1	I	Regional	Yes	Yes	Cancer	Dead	Dead	1	1	2
Male	<=75	White	Unmarried and others	>70000	Lower	<=30	Adenocarcinoma	GradeIII-IV	T1	N0	I	Localized	No/Unknown	No/Unknown	Others	Dead	Alive	1	0	3
Male	75-85	White	Married	>70000	Lower	30-76	Adenocarcinoma	GradeI-II	T3	N1	III	Regional	Yes	Yes	Others	Alive	Alive	0	0	47
Male	<=75	White	Unmarried and others	<=70000	Upper	30-76	Adenocarcinoma	GradeIII-IV	T1	N1	II	Regional	No/Unknown	No/Unknown	Cancer	Dead	Dead	1	1	1
Male	75-85	White	Married	>70000	Lower	30-76	Adenocarcinoma	GradeI-II	T3	N1	III	Regional	Yes	Yes	Cancer	Dead	Dead	1	1	4
Male	75-85	White	Married	>70000	Middle	30-76	Squamous cell carcinoma	GradeI-II	T1	N1	I	Regional	No/Unknown	Yes	Cancer	Dead	Dead	1	1	9
Male	<=75	White	Married	>70000	Lower	>76	Adenocarcinoma	GradeIII-IV	T2	N0	II	Localized	Yes	Yes	Cancer	Dead	Dead	1	1	7
Male	75-85	White	Married	>70000	Lower	30-76	Adenocarcinoma	GradeIII-IV	T3	N1	III	Regional	Yes	Yes	Cancer	Dead	Dead	1	1	26
Male	75-85	White	Married	<=70000	Lower	30-76	Adenocarcinoma	GradeIII-IV	T1	N1	II	Regional	No/Unknown	Yes	Cancer	Dead	Dead	1	1	3
Male	<=75	White	Married	<=70000	Upper	<=30	Squamous cell carcinoma	GradeI-II	T1	N1	I	Regional	Yes	Yes	Others	Alive	Alive	0	0	24
Female	75-85	Black	Unmarried and others	>70000	Lower	<=30	Adenocarcinoma	GradeIII-IV	T4	N0	III	Regional	No/Unknown	No/Unknown	Cancer	Dead	Dead	1	1	1
Male	<=75	White	Married	>70000	Lower	30-76	Adenocarcinoma	GradeI-II	T3	N1	III	Regional	Yes	Yes	Others	Alive	Alive	0	0	30
Male	<=75	White	Married	>70000	Lower	>76	Squamous cell carcinoma	GradeIII-IV	T4	N1	IVA	Regional	Yes	Yes	Cancer	Dead	Dead	1	1	13
Female	<=75	Others	Unmarried and others	>70000	Middle	30-76	Squamous cell carcinoma	GradeIII-IV	T3	N0	II	Localized	No/Unknown	Yes	Others	Dead	Alive	1	0	35
Male	<=75	Others	Unmarried and others	>70000	Middle	30-76	Squamous cell carcinoma	GradeIII-IV	T3	N1	III	Regional	Yes	Yes	Cancer	Dead	Dead	1	1	7
Male	75-85	White	Unmarried and others	>70000	Lower	30-76	Adenocarcinoma	GradeI-II	T3	N1	III	Regional	No/Unknown	Yes	Cancer	Dead	Dead	1	1	6
Male	<=75	Others	Married	>70000	Middle	30-76	Squamous cell carcinoma	GradeI-II	T3	N1	III	Regional	Yes	Yes	Others	Alive	Alive	0	0	44
Male	<=75	White	Married	>70000	Lower	30-76	Squamous cell carcinoma	GradeI-II	T3	N1	III	Regional	Yes	Yes	Others	Dead	Alive	1	0	12
Male	75-85	White	Married	<=70000	Upper	30-76	Adenocarcinoma	GradeIII-IV	T1	N0	I	Localized	No/Unknown	No/Unknown	Cancer	Dead	Dead	1	1	4
Male	75-85	White	Unmarried and others	>70000	Middle	>76	Squamous cell carcinoma	GradeIII-IV	T1	N0	I	Localized	No/Unknown	No/Unknown	Cancer	Dead	Dead	1	1	2
Female	>85	White	Unmarried and others	>70000	Lower	30-76	Adenocarcinoma	GradeIII-IV	T1	N1	II	Regional	No/Unknown	No/Unknown	Cancer	Dead	Dead	1	1	1
Female	75-85	White	Unmarried and others	>70000	Lower	30-76	Adenocarcinoma	GradeIII-IV	T1	N0	I	Localized	Yes	Yes	Cancer	Dead	Dead	1	1	9
Male	<=75	White	Unmarried and others	<=70000	Middle	<=30	Squamous cell carcinoma	GradeIII-IV	T2	N1	II	Regional	No/Unknown	No/Unknown	Others	Dead	Alive	1	0	6
Male	75-85	White	Married	>70000	Lower	30-76	Adenocarcinoma	GradeI-II	T3	N1	III	Regional	Yes	Yes	Cancer	Dead	Dead	1	1	11
Male	>85	White	Unmarried and others	>70000	Lower	30-76	Squamous cell carcinoma	GradeI-II	T1	N0	I	Localized	Yes	Yes	Others	Alive	Alive	0	0	47
Male	75-85	White	Married	>70000	Lower	30-76	Adenocarcinoma	GradeI-II	T3	N1	III	Regional	No/Unknown	No/Unknown	Cancer	Dead	Dead	1	1	4
Male	<=75	White	Married	>70000	Middle	30-76	Squamous cell carcinoma	GradeI-II	T3	N0	II	Regional	Yes	Yes	Others	Dead	Alive	1	0	27
Male	<=75	Black	Married	>70000	Lower	30-76	Adenocarcinoma	GradeIII-IV	T3	N2	IVA	Regional	Yes	Yes	Cancer	Dead	Dead	1	1	6
Male	<=75	Black	Unmarried and others	>70000	Middle	30-76	Squamous cell carcinoma	GradeIII-IV	T3	N1	III	Regional	Yes	Yes	Cancer	Dead	Dead	1	1	12
Male	<=75	White	Unmarried and others	>70000	Overlapping	>76	Squamous cell carcinoma	GradeIII-IV	T3	N1	III	Regional	Yes	Yes	Cancer	Dead	Dead	1	1	11
Male	<=75	White	Unmarried and others	>70000	Overlapping	30-76	Adenocarcinoma	GradeIII-IV	T1	N1	II	Regional	Yes	Yes	Others	Dead	Alive	1	0	7
Female	<=75	White	Unmarried and others	>70000	Lower	30-76	Adenocarcinoma	GradeIII-IV	T2	N1	III	Regional	Yes	Yes	Cancer	Dead	Dead	1	1	12
Female	<=75	White	Unmarried and others	>70000	Upper	30-76	Squamous cell carcinoma	GradeI-II	T4	N0	IVA	Regional	Yes	Yes	Cancer	Dead	Dead	1	1	1
Male	>85	White	Unmarried and others	>70000	Lower	<=30	Squamous cell carcinoma	GradeIII-IV	T3	N1	III	Regional	Yes	Yes	Others	Dead	Alive	1	0	6
Male	<=75	White	Married	>70000	Middle	<=30	Adenocarcinoma	GradeIII-IV	T2	N1	III	Regional	Yes	Yes	Cancer	Dead	Dead	1	1	30
Male	75-85	White	Unmarried and others	>70000	Lower	<=30	Adenocarcinoma	GradeIII-IV	T3	N0	III	Localized	Yes	Yes	Cancer	Dead	Dead	1	1	6
Female	<=75	Others	Married	>70000	Upper	<=30	Squamous cell carcinoma	GradeIII-IV	T2	N1	II	Regional	Yes	Yes	Others	Alive	Alive	0	0	38
Female	75-85	White	Unmarried and others	>70000	Lower	<=30	Adenocarcinoma	GradeI-II	T1	N1	II	Regional	Yes	Yes	Others	Alive	Alive	0	0	44
Male	75-85	White	Married	>70000	Middle	30-76	Squamous cell carcinoma	GradeIII-IV	T1	N0	I	Localized	Yes	Yes	Others	Dead	Alive	1	0	7
Male	<=75	White	Married	>70000	Lower	30-76	Adenocarcinoma	GradeI-II	T1	N0	I	Localized	Yes	Yes	Others	Alive	Alive	0	0	38
Male	75-85	White	Married	<=70000	Middle	30-76	Squamous cell carcinoma	GradeIII-IV	T3	N0	II	Localized	Yes	Yes	Cancer	Dead	Dead	1	1	17
Male	<=75	White	Married	>70000	Lower	<=30	Adenocarcinoma	GradeIII-IV	T3	N0	III	Regional	Yes	Yes	Cancer	Dead	Dead	1	1	24
Male	<=75	White	Unmarried and others	>70000	Lower	30-76	Adenocarcinoma	GradeI-II	T2	N0	II	Localized	Yes	Yes	Cancer	Dead	Dead	1	1	6
Male	<=75	White	Married	<=70000	Lower	30-76	Adenocarcinoma	GradeIII-IV	T4	N0	III	Regional	Yes	Yes	Cancer	Dead	Dead	1	1	21
Female	>85	White	Unmarried and others	>70000	Lower	>76	Adenocarcinoma	GradeIII-IV	T2	N0	II	Localized	No/Unknown	No/Unknown	Others	Dead	Alive	1	0	1
Female	<=75	Others	Married	<=70000	Lower	>76	Squamous cell carcinoma	GradeI-II	T3	N1	III	Regional	Yes	Yes	Others	Alive	Alive	0	0	21
Male	<=75	Others	Married	>70000	Middle	30-76	Squamous cell carcinoma	GradeIII-IV	T3	N1	III	Regional	Yes	Yes	Cancer	Dead	Dead	1	1	4
Female	75-85	White	Married	<=70000	Upper	<=30	Squamous cell carcinoma	GradeIII-IV	T1	N0	I	Localized	Yes	Yes	Cancer	Dead	Dead	1	1	11
Male	75-85	White	Married	>70000	Lower	30-76	Adenocarcinoma	GradeIII-IV	T3	N1	III	Regional	No/Unknown	Yes	Cancer	Dead	Dead	1	1	17
Male	<=75	White	Unmarried and others	>70000	Middle	30-76	Squamous cell carcinoma	GradeI-II	T3	N1	III	Regional	No/Unknown	No/Unknown	Cancer	Dead	Dead	1	1	2
Female	<=75	White	Unmarried and others	>70000	Lower	<=30	Adenocarcinoma	GradeI-II	T3	N1	III	Regional	Yes	Yes	Cancer	Dead	Dead	1	1	11
Female	<=75	White	Married	>70000	Middle	30-76	Squamous cell carcinoma	GradeIII-IV	T3	N0	II	Localized	Yes	Yes	Cancer	Dead	Dead	1	1	13
Male	75-85	Black	Married	>70000	Lower	30-76	Adenocarcinoma	GradeIII-IV	T2	N1	III	Regional	Yes	Yes	Cancer	Dead	Dead	1	1	4
Female	<=75	White	Married	>70000	Lower	>76	Adenocarcinoma	GradeIII-IV	T3	N1	III	Regional	Yes	Yes	Cancer	Dead	Dead	1	1	20
Male	75-85	White	Unmarried and others	>70000	Lower	30-76	Adenocarcinoma	GradeI-II	T3	N1	III	Regional	Yes	Yes	Cancer	Dead	Dead	1	1	3
Female	<=75	White	Unmarried and others	>70000	Middle	>76	Squamous cell carcinoma	GradeIII-IV	T4	N1	IVA	Regional	Yes	Yes	Cancer	Dead	Dead	1	1	23
Female	<=75	White	Unmarried and others	>70000	Middle	>76	Squamous cell carcinoma	GradeIII-IV	T3	N1	III	Regional	Yes	Yes	Cancer	Dead	Dead	1	1	10
Male	75-85	White	Unmarried and others	<=70000	Lower	30-76	Adenocarcinoma	GradeIII-IV	T1	N0	I	Localized	Yes	Yes	Cancer	Dead	Dead	1	1	5
Male	<=75	White	Unmarried and others	>70000	Lower	<=30	Adenocarcinoma	GradeI-II	T3	N0	III	Localized	Yes	Yes	Others	Alive	Alive	0	0	39
Male	75-85	White	Unmarried and others	>70000	Upper	<=30	Squamous cell carcinoma	GradeI-II	T3	N1	III	Regional	Yes	Yes	Cancer	Dead	Dead	1	1	11
Female	<=75	White	Unmarried and others	>70000	Overlapping	>76	Squamous cell carcinoma	GradeIII-IV	T3	N0	II	Regional	Yes	Yes	Cancer	Dead	Dead	1	1	4
Female	<=75	Black	Unmarried and others	>70000	Middle	<=30	Squamous cell carcinoma	GradeI-II	T3	N0	II	Localized	Yes	Yes	Others	Alive	Alive	0	0	28
Female	75-85	White	Married	>70000	Middle	<=30	Squamous cell carcinoma	GradeI-II	T4	N1	IVA	Regional	Yes	Yes	Others	Alive	Alive	0	0	26
Male	<=75	White	Unmarried and others	>70000	Middle	30-76	Squamous cell carcinoma	GradeI-II	T3	N1	III	Regional	Yes	Yes	Cancer	Dead	Dead	1	1	10
Female	>85	White	Married	<=70000	Middle	30-76	Squamous cell carcinoma	GradeI-II	T1	N1	I	Regional	No/Unknown	No/Unknown	Cancer	Dead	Dead	1	1	1
Female	<=75	White	Married	>70000	Lower	<=30	Squamous cell carcinoma	GradeI-II	T4	N0	IVA	Regional	No/Unknown	No/Unknown	Cancer	Dead	Dead	1	1	2
Male	75-85	White	Married	>70000	Lower	30-76	Adenocarcinoma	GradeI-II	T3	N0	III	Regional	Yes	Yes	Cancer	Dead	Dead	1	1	8
Male	75-85	White	Married	<=70000	Lower	<=30	Adenocarcinoma	GradeI-II	T3	N0	III	Localized	Yes	Yes	Cancer	Dead	Dead	1	1	3
Male	<=75	White	Unmarried and others	>70000	Lower	30-76	Adenocarcinoma	GradeI-II	T2	N0	II	Localized	Yes	Yes	Others	Alive	Alive	0	0	30
Male	75-85	White	Married	>70000	Lower	<=30	Adenocarcinoma	GradeIII-IV	T3	N1	III	Regional	No/Unknown	No/Unknown	Cancer	Dead	Dead	1	1	3
Female	75-85	White	Unmarried and others	>70000	Lower	30-76	Adenocarcinoma	GradeI-II	T1	N0	I	Localized	No/Unknown	No/Unknown	Cancer	Dead	Dead	1	1	2
Male	<=75	White	Married	>70000	Overlapping	30-76	Adenocarcinoma	GradeIII-IV	T3	N0	III	Localized	No/Unknown	No/Unknown	Cancer	Dead	Dead	1	1	7
Male	<=75	Others	Married	>70000	Middle	30-76	Adenocarcinoma	GradeIII-IV	T3	N1	III	Regional	Yes	Yes	Cancer	Dead	Dead	1	1	5
Male	>85	White	Unmarried and others	>70000	Lower	30-76	Adenocarcinoma	GradeIII-IV	T3	N1	III	Regional	No/Unknown	No/Unknown	Cancer	Dead	Dead	1	1	3
Male	>85	White	Unmarried and others	>70000	Lower	<=30	Adenocarcinoma	GradeI-II	T3	N1	III	Regional	Yes	Yes	Cancer	Dead	Dead	1	1	13
Male	<=75	White	Unmarried and others	>70000	Lower	<=30	Adenocarcinoma	GradeIII-IV	T1	N0	I	Localized	Yes	No/Unknown	Cancer	Dead	Dead	1	1	15
Male	<=75	White	Married	>70000	Lower	<=30	Adenocarcinoma	GradeI-II	T4	N0	III	Regional	Yes	Yes	Others	Alive	Alive	0	0	2
Female	75-85	White	Married	>70000	Middle	30-76	Squamous cell carcinoma	GradeIII-IV	T3	N1	III	Regional	Yes	Yes	Others	Alive	Alive	0	0	12
Male	>85	White	Unmarried and others	>70000	Upper	30-76	Squamous cell carcinoma	GradeI-II	T1	N0	I	Localized	No/Unknown	No/Unknown	Cancer	Dead	Dead	1	1	5
Female	75-85	White	Unmarried and others	>70000	Middle	30-76	Squamous cell carcinoma	GradeI-II	T3	N1	III	Regional	No/Unknown	Yes	Cancer	Dead	Dead	1	1	11
Male	<=75	White	Unmarried and others	>70000	Lower	30-76	Adenocarcinoma	GradeIII-IV	T3	N1	III	Regional	Yes	Yes	Others	Alive	Alive	0	0	33
Male	<=75	Black	Married	<=70000	Lower	<=30	Squamous cell carcinoma	GradeI-II	T1	N0	I	Localized	No/Unknown	No/Unknown	Others	Dead	Alive	1	0	8
Male	<=75	White	Married	>70000	Lower	<=30	Adenocarcinoma	GradeIII-IV	T2	N1	III	Regional	Yes	Yes	Cancer	Dead	Dead	1	1	15
Female	<=75	Black	Unmarried and others	>70000	Middle	30-76	Squamous cell carcinoma	GradeI-II	T4	N0	IVA	Regional	Yes	No/Unknown	Others	Dead	Alive	1	0	1
Male	<=75	Black	Married	>70000	Overlapping	30-76	Squamous cell carcinoma	GradeI-II	T3	N1	III	Regional	Yes	Yes	Others	Dead	Alive	1	0	31
Male	<=75	White	Married	>70000	Middle	<=30	Squamous cell carcinoma	GradeI-II	T3	N1	III	Regional	Yes	Yes	Others	Dead	Alive	1	0	3
Male	>85	White	Married	<=70000	Overlapping	30-76	Adenocarcinoma	GradeI-II	T1	N1	II	Regional	Yes	Yes	Cancer	Dead	Dead	1	1	4
Male	<=75	White	Unmarried and others	>70000	Lower	>76	Adenocarcinoma	GradeIII-IV	T3	N1	III	Regional	Yes	Yes	Cancer	Dead	Dead	1	1	8
Male	75-85	White	Married	>70000	Lower	30-76	Squamous cell carcinoma	GradeIII-IV	T1	N0	I	Localized	No/Unknown	No/Unknown	Cancer	Dead	Dead	1	1	2
Male	<=75	White	Unmarried and others	>70000	Lower	30-76	Adenocarcinoma	GradeIII-IV	T4	N1	IVA	Regional	Yes	Yes	Cancer	Dead	Dead	1	1	4
Male	<=75	White	Unmarried and others	>70000	Lower	>76	Adenocarcinoma	GradeIII-IV	T4	N1	III	Regional	Yes	Yes	Others	Alive	Alive	0	0	23
Female	<=75	White	Unmarried and others	>70000	Middle	30-76	Squamous cell carcinoma	GradeIII-IV	T3	N1	III	Regional	Yes	Yes	Cancer	Dead	Dead	1	1	12
Male	>85	White	Unmarried and others	>70000	Lower	30-76	Adenocarcinoma	GradeI-II	T4	N1	III	Regional	No/Unknown	No/Unknown	Others	Dead	Alive	1	0	31
Male	<=75	White	Unmarried and others	>70000	Lower	30-76	Adenocarcinoma	GradeIII-IV	T3	N1	III	Regional	Yes	Yes	Cancer	Dead	Dead	1	1	5
Male	75-85	White	Married	<=70000	Lower	<=30	Adenocarcinoma	GradeIII-IV	T1	N1	II	Regional	Yes	Yes	Others	Dead	Alive	1	0	6
Male	<=75	White	Married	>70000	Middle	>76	Squamous cell carcinoma	GradeI-II	T4	N1	IVA	Regional	Yes	No/Unknown	Cancer	Dead	Dead	1	1	14
Male	75-85	White	Unmarried and others	>70000	Lower	<=30	Squamous cell carcinoma	GradeI-II	T1	N0	I	Localized	No/Unknown	No/Unknown	Others	Dead	Alive	1	0	2
Male	75-85	White	Married	>70000	Upper	30-76	Squamous cell carcinoma	GradeIII-IV	T3	N1	III	Regional	Yes	Yes	Others	Dead	Alive	1	0	7
Male	<=75	White	Unmarried and others	>70000	Lower	30-76	Adenocarcinoma	GradeI-II	T3	N1	III	Regional	Yes	Yes	Cancer	Dead	Dead	1	1	14
Male	>85	White	Married	<=70000	Lower	30-76	Adenocarcinoma	GradeIII-IV	T3	N0	III	Regional	Yes	Yes	Others	Dead	Alive	1	0	6
Male	<=75	White	Unmarried and others	>70000	Overlapping	<=30	Adenocarcinoma	GradeI-II	T1	N1	II	Regional	Yes	Yes	Others	Alive	Alive	0	0	35
Male	<=75	White	Married	<=70000	Lower	<=30	Adenocarcinoma	GradeIII-IV	T2	N1	III	Regional	Yes	Yes	Cancer	Dead	Dead	1	1	9
Male	<=75	White	Unmarried and others	>70000	Lower	30-76	Squamous cell carcinoma	GradeI-II	T4	N1	IVA	Regional	Yes	Yes	Cancer	Dead	Dead	1	1	8
Female	75-85	White	Unmarried and others	>70000	Upper	30-76	Squamous cell carcinoma	GradeI-II	T3	N1	III	Regional	Yes	Yes	Others	Alive	Alive	0	0	30
Male	<=75	White	Unmarried and others	>70000	Lower	>76	Adenocarcinoma	GradeIII-IV	T4	N1	III	Regional	No/Unknown	No/Unknown	Cancer	Dead	Dead	1	1	7
Female	<=75	White	Married	>70000	Middle	30-76	Squamous cell carcinoma	GradeI-II	T2	N0	II	Localized	Yes	Yes	Others	Alive	Alive	0	0	23
Male	75-85	White	Married	>70000	Lower	30-76	Squamous cell carcinoma	GradeI-II	T3	N1	III	Regional	No/Unknown	Yes	Cancer	Dead	Dead	1	1	3
Male	75-85	White	Married	>70000	Lower	30-76	Squamous cell carcinoma	GradeIII-IV	T4	N1	IVA	Regional	No/Unknown	No/Unknown	Cancer	Dead	Dead	1	1	9
Male	<=75	White	Unmarried and others	>70000	Lower	30-76	Adenocarcinoma	GradeIII-IV	T2	N1	III	Regional	Yes	Yes	Others	Alive	Alive	0	0	24
Female	75-85	White	Unmarried and others	>70000	Upper	30-76	Squamous cell carcinoma	GradeIII-IV	T1	N1	I	Regional	Yes	Yes	Others	Dead	Alive	1	0	8
Female	<=75	White	Unmarried and others	>70000	Upper	30-76	Squamous cell carcinoma	GradeI-II	T1	N0	I	Localized	Yes	Yes	Cancer	Dead	Dead	1	1	10
Male	75-85	White	Married	>70000	Lower	30-76	Adenocarcinoma	GradeIII-IV	T1	N0	I	Localized	Yes	Yes	Cancer	Dead	Dead	1	1	6
Male	<=75	White	Unmarried and others	>70000	Middle	30-76	Adenocarcinoma	GradeI-II	T1	N1	II	Regional	No/Unknown	No/Unknown	Others	Alive	Alive	0	0	13
Male	75-85	White	Unmarried and others	>70000	Lower	>76	Adenocarcinoma	GradeI-II	T3	N1	III	Regional	Yes	Yes	Cancer	Dead	Dead	1	1	13
Female	<=75	White	Unmarried and others	>70000	Middle	>76	Squamous cell carcinoma	GradeI-II	T4	N1	IVA	Regional	Yes	Yes	Others	Alive	Alive	0	0	19
Male	75-85	White	Married	>70000	Lower	30-76	Adenocarcinoma	GradeI-II	T3	N1	III	Regional	Yes	Yes	Others	Alive	Alive	0	0	10
Male	>85	White	Married	>70000	Lower	<=30	Adenocarcinoma	GradeIII-IV	T3	N0	III	Localized	No/Unknown	Yes	Others	Dead	Alive	1	0	7
Male	<=75	White	Married	<=70000	Overlapping	>76	Adenocarcinoma	GradeIII-IV	T1	N1	II	Regional	Yes	No/Unknown	Cancer	Dead	Dead	1	1	1
Female	<=75	White	Married	>70000	Lower	30-76	Squamous cell carcinoma	GradeIII-IV	T4	N1	IVA	Regional	No/Unknown	No/Unknown	Cancer	Dead	Dead	1	1	1
Male	>85	White	Married	<=70000	Lower	>76	Adenocarcinoma	GradeIII-IV	T3	N0	III	Localized	Yes	Yes	Cancer	Dead	Dead	1	1	2
Male	<=75	White	Unmarried and others	>70000	Middle	30-76	Squamous cell carcinoma	GradeI-II	T1	N0	I	Localized	No/Unknown	Yes	Cancer	Dead	Dead	1	1	2
Male	<=75	Others	Married	>70000	Lower	<=30	Adenocarcinoma	GradeI-II	T3	N1	III	Regional	Yes	No/Unknown	Others	Alive	Alive	0	0	19
Female	<=75	Others	Married	>70000	Middle	>76	Squamous cell carcinoma	GradeI-II	T1	N0	I	Localized	No/Unknown	No/Unknown	Others	Dead	Alive	1	0	2
Male	<=75	White	Married	>70000	Overlapping	>76	Adenocarcinoma	GradeIII-IV	T1	N0	I	Localized	No/Unknown	Yes	Cancer	Dead	Dead	1	1	6
Male	75-85	White	Married	>70000	Lower	<=30	Adenocarcinoma	GradeIII-IV	T3	N0	III	Regional	Yes	Yes	Others	Dead	Alive	1	0	6
Male	<=75	White	Married	<=70000	Lower	30-76	Adenocarcinoma	GradeI-II	T3	N1	III	Regional	Yes	Yes	Cancer	Dead	Dead	1	1	4
Female	>85	White	Married	>70000	Middle	30-76	Squamous cell carcinoma	GradeIII-IV	T3	N0	II	Localized	Yes	No/Unknown	Cancer	Dead	Dead	1	1	14
Female	>85	White	Married	>70000	Upper	30-76	Squamous cell carcinoma	GradeI-II	T3	N0	II	Regional	Yes	Yes	Others	Alive	Alive	0	0	17
Male	<=75	Black	Married	<=70000	Middle	30-76	Squamous cell carcinoma	GradeIII-IV	T2	N0	II	Localized	Yes	Yes	Cancer	Dead	Dead	1	1	19
Male	<=75	White	Married	>70000	Lower	<=30	Adenocarcinoma	GradeIII-IV	T3	N1	III	Regional	Yes	Yes	Cancer	Dead	Dead	1	1	23
Male	<=75	White	Married	>70000	Middle	30-76	Squamous cell carcinoma	GradeIII-IV	T3	N0	II	Regional	Yes	Yes	Others	Alive	Alive	0	0	9
Male	<=75	White	Unmarried and others	>70000	Middle	>76	Adenocarcinoma	GradeIII-IV	T3	N1	III	Regional	Yes	Yes	Others	Dead	Alive	1	0	2
Female	<=75	Black	Unmarried and others	>70000	Overlapping	>76	Squamous cell carcinoma	GradeIII-IV	T2	N1	II	Regional	Yes	Yes	Others	Alive	Alive	0	0	18
Female	<=75	White	Unmarried and others	>70000	Lower	>76	Adenocarcinoma	GradeI-II	T3	N1	III	Regional	Yes	Yes	Others	Alive	Alive	0	0	9
Female	<=75	Others	Married	<=70000	Lower	<=30	Adenocarcinoma	GradeIII-IV	T1	N0	I	Localized	No/Unknown	Yes	Others	Dead	Alive	1	0	6
Female	75-85	Others	Married	>70000	Upper	30-76	Squamous cell carcinoma	GradeI-II	T3	N1	III	Regional	Yes	Yes	Others	Alive	Alive	0	0	17
Male	<=75	White	Married	<=70000	Lower	30-76	Adenocarcinoma	GradeIII-IV	T2	N1	III	Regional	Yes	Yes	Others	Dead	Alive	1	0	6
Male	<=75	White	Married	<=70000	Lower	30-76	Adenocarcinoma	GradeI-II	T1	N0	I	Localized	Yes	Yes	Others	Alive	Alive	0	0	33
Male	<=75	White	Married	>70000	Upper	30-76	Squamous cell carcinoma	GradeIII-IV	T4	N0	IVA	Regional	Yes	Yes	Cancer	Dead	Dead	1	1	7
Female	<=75	White	Unmarried and others	>70000	Upper	30-76	Squamous cell carcinoma	GradeI-II	T4	N1	IVA	Regional	Yes	Yes	Cancer	Dead	Dead	1	1	10
Male	<=75	White	Unmarried and others	>70000	Lower	>76	Adenocarcinoma	GradeI-II	T3	N0	III	Localized	Yes	Yes	Cancer	Dead	Dead	1	1	2
Male	<=75	White	Unmarried and others	>70000	Lower	>76	Adenocarcinoma	GradeIII-IV	T3	N1	III	Regional	Yes	Yes	Cancer	Dead	Dead	1	1	9
Female	>85	White	Unmarried and others	>70000	Overlapping	>76	Squamous cell carcinoma	GradeIII-IV	T1	N0	I	Localized	No/Unknown	No/Unknown	Cancer	Dead	Dead	1	1	2
Female	<=75	White	Married	>70000	Upper	>76	Squamous cell carcinoma	GradeIII-IV	T4	N0	IVA	Regional	Yes	Yes	Others	Alive	Alive	0	0	7
Male	<=75	Black	Unmarried and others	>70000	Overlapping	<=30	Squamous cell carcinoma	GradeIII-IV	T3	N0	II	Regional	Yes	Yes	Others	Alive	Alive	0	0	29
Male	<=75	White	Married	>70000	Lower	<=30	Adenocarcinoma	GradeI-II	T2	N0	II	Localized	Yes	Yes	Others	Alive	Alive	0	0	12
Male	<=75	White	Unmarried and others	>70000	Upper	>76	Squamous cell carcinoma	GradeI-II	T3	N0	II	Localized	Yes	Yes	Cancer	Dead	Dead	1	1	2
Female	<=75	White	Married	>70000	Lower	30-76	Adenocarcinoma	GradeIII-IV	T3	N0	III	Regional	Yes	Yes	Others	Alive	Alive	0	0	10
Female	<=75	White	Unmarried and others	>70000	Lower	30-76	Squamous cell carcinoma	GradeIII-IV	T3	N0	II	Regional	Yes	Yes	Cancer	Dead	Dead	1	1	8
Male	<=75	Others	Unmarried and others	>70000	Middle	<=30	Squamous cell carcinoma	GradeI-II	T1	N0	I	Localized	Yes	Yes	Others	Alive	Alive	0	0	21
Female	>85	Others	Unmarried and others	>70000	Middle	>76	Squamous cell carcinoma	GradeIII-IV	T3	N1	III	Regional	No/Unknown	Yes	Others	Alive	Alive	0	0	13
Male	<=75	White	Unmarried and others	<=70000	Middle	<=30	Squamous cell carcinoma	GradeIII-IV	T2	N0	II	Localized	Yes	Yes	Others	Alive	Alive	0	0	17
Male	<=75	Others	Married	>70000	Middle	30-76	Squamous cell carcinoma	GradeIII-IV	T3	N1	III	Regional	No/Unknown	Yes	Cancer	Dead	Dead	1	1	17
Female	75-85	White	Unmarried and others	>70000	Overlapping	30-76	Squamous cell carcinoma	GradeIII-IV	T3	N1	III	Regional	Yes	Yes	Cancer	Dead	Dead	1	1	3
Female	<=75	White	Married	>70000	Lower	>76	Squamous cell carcinoma	GradeIII-IV	T1	N0	I	Localized	No/Unknown	No/Unknown	Cancer	Dead	Dead	1	1	1
Female	>85	White	Unmarried and others	<=70000	Upper	30-76	Squamous cell carcinoma	GradeIII-IV	T1	N0	I	Localized	No/Unknown	No/Unknown	Cancer	Dead	Dead	1	1	12
Female	>85	Others	Unmarried and others	>70000	Lower	<=30	Adenocarcinoma	GradeI-II	T3	N1	III	Regional	Yes	Yes	Cancer	Dead	Dead	1	1	8
Male	<=75	White	Married	>70000	Lower	30-76	Adenocarcinoma	GradeI-II	T3	N0	III	Localized	No/Unknown	No/Unknown	Others	Dead	Alive	1	0	4
Male	<=75	White	Married	>70000	Lower	>76	Adenocarcinoma	GradeI-II	T3	N1	III	Regional	Yes	Yes	Others	Alive	Alive	0	0	14
Male	<=75	White	Unmarried and others	>70000	Middle	30-76	Squamous cell carcinoma	GradeIII-IV	T3	N1	III	Regional	Yes	Yes	Others	Alive	Alive	0	0	14
Female	75-85	White	Unmarried and others	>70000	Lower	>76	Adenocarcinoma	GradeI-II	T3	N1	III	Regional	Yes	Yes	Others	Alive	Alive	0	0	12
Female	75-85	White	Unmarried and others	<=70000	Upper	30-76	Squamous cell carcinoma	GradeI-II	T1	N1	I	Regional	Yes	Yes	Others	Alive	Alive	0	0	12
Male	<=75	White	Married	<=70000	Lower	<=30	Adenocarcinoma	GradeIII-IV	T1	N1	II	Regional	Yes	Yes	Others	Dead	Alive	1	0	4
Male	75-85	White	Unmarried and others	>70000	Lower	>76	Squamous cell carcinoma	GradeIII-IV	T3	N1	III	Regional	No/Unknown	Yes	Cancer	Dead	Dead	1	1	7
Male	<=75	White	Unmarried and others	>70000	Lower	30-76	Squamous cell carcinoma	GradeIII-IV	T1	N1	I	Regional	Yes	No/Unknown	Cancer	Dead	Dead	1	1	3
Female	<=75	Others	Unmarried and others	>70000	Upper	30-76	Squamous cell carcinoma	GradeI-II	T1	N1	I	Regional	Yes	Yes	Others	Alive	Alive	0	0	9
Male	75-85	White	Married	>70000	Lower	<=30	Adenocarcinoma	GradeI-II	T3	N1	III	Regional	Yes	Yes	Others	Alive	Alive	0	0	11
Male	<=75	White	Married	>70000	Lower	<=30	Adenocarcinoma	GradeI-II	T3	N1	III	Regional	Yes	Yes	Others	Alive	Alive	0	0	10
[truncated: 982 more rows]
